# Supplementary material for: Are long-term growth responses to elevated pCO2 sex-specific in fish?
Source: PLoS One. 2020 Jul 17;15(7):e0235817. doi: 10.1371/journal.pone.0235817 (PMC7367484; doi:10.1371/journal.pone.0235817)
Supplement: S1 Data — (XLSX) [file pone.0235817.s004.xlsx]

## Sheet: data readme
Are long-term growth responses to elevated pCO2 sex-specific in fish?
	PLOS One (submitted)
Column headers	Description	Unit
ID	unique sample ID number	string
year	the year the fish was sampled	date
trial	trial number	string
sample_type	denotes if the fish was subsampled during the experiment or sampled at the end of the experiment (i.e., final)	string
age_dph	the age of the sample is days post hatch	days post-hatch
age_ddph	the age of the sample is degree days post hatch	degree days post-hatch
tank	rearing tank ID number	string
temp_treatment	the set treatment temperature for the experiment	deg Celsius
temp	the average temperature experienced by fish in degrees celcius	deg Celsius
pH	the average pH(NIST) level experinced by the fish	pH NIST
treatment_pCO2	the set treatment pCO2 level for the experiment	µatm
pCO2	calculated average pCO2 levels in µatm calculated by CO2SYS based on alkalinity, pH, and temperature	µatm
TL_mm	the total length of the sample in mm	mm
wW_mg	the wet weight of the sample in mg	mg
Fulton's_k	the codition factor of the sample presented as Fulton's k (k = 100 * wW(g) * TL(cm)^-3)	number
sex	the sex of the sample; m denotes male and f denotes female	string

## Sheet: data
ID	year	trial	sample_type	age_dph	age_ddph	tank	temp_treatment	temp	pH	pCO2_treatment	pCO2	TL	wW	Fulton's_k	sex
1	2015	1	subsample	16	272	1	17	17.3	8.06	450	500	10.1288	n/a	n/a	n/a
2	2015	1	subsample	16	272	1	17	17.3	8.06	450	500	7.91607	n/a	n/a	n/a
3	2015	1	subsample	16	272	1	17	17.3	8.06	450	500	10.9568	n/a	n/a	n/a
4	2015	1	subsample	16	272	1	17	17.3	8.06	450	500	10.248	n/a	n/a	n/a
5	2015	1	subsample	16	272	1	17	17.3	8.06	450	500	10.1302	n/a	n/a	n/a
6	2015	1	subsample	16	272	1	17	17.3	8.06	450	500	9.61459	n/a	n/a	n/a
7	2015	1	subsample	16	272	1	17	17.3	8.06	450	500	9.84486	n/a	n/a	n/a
8	2015	1	subsample	16	272	1	17	17.3	8.06	450	500	6.67096	n/a	n/a	n/a
9	2015	1	subsample	16	272	1	17	17.3	8.06	450	500	7.83423	n/a	n/a	n/a
10	2015	1	subsample	16	272	1	17	17.3	8.06	450	500	10.0518	n/a	n/a	n/a
11	2015	1	subsample	16	272	1	17	17.3	8.06	450	500	7.92125	n/a	n/a	n/a
12	2015	1	subsample	16	272	1	17	17.3	8.06	450	500	8.76104	n/a	n/a	n/a
13	2015	1	subsample	16	272	1	17	17.3	8.06	450	500	8.14808	n/a	n/a	n/a
14	2015	1	subsample	16	272	1	17	17.3	8.06	450	500	9.79023	n/a	n/a	n/a
15	2015	1	subsample	16	272	1	17	17.3	8.06	450	500	9.25449	n/a	n/a	n/a
16	2015	1	subsample	16	272	1	17	17.3	8.06	450	500	10.5267	n/a	n/a	n/a
17	2015	1	subsample	16	272	1	17	17.3	8.06	450	500	11.287	n/a	n/a	n/a
18	2015	1	subsample	16	272	1	17	17.3	8.06	450	500	8.57948	n/a	n/a	n/a
19	2015	1	subsample	16	272	1	17	17.3	8.06	450	500	7.69336	n/a	n/a	n/a
20	2015	1	subsample	16	272	2	17	17.2	8.07	450	499	9.61515	n/a	n/a	n/a
21	2015	1	subsample	16	272	2	17	17.2	8.07	450	499	9.54344	n/a	n/a	n/a
22	2015	1	subsample	16	272	2	17	17.2	8.07	450	499	9.97933	n/a	n/a	n/a
23	2015	1	subsample	16	272	2	17	17.2	8.07	450	499	9.42587	n/a	n/a	n/a
24	2015	1	subsample	16	272	2	17	17.2	8.07	450	499	9.98008	n/a	n/a	n/a
25	2015	1	subsample	16	272	2	17	17.2	8.07	450	499	8.21331	n/a	n/a	n/a
26	2015	1	subsample	16	272	2	17	17.2	8.07	450	499	8.30128	n/a	n/a	n/a
27	2015	1	subsample	16	272	2	17	17.2	8.07	450	499	8.21721	n/a	n/a	n/a
28	2015	1	subsample	16	272	2	17	17.2	8.07	450	499	8.72694	n/a	n/a	n/a
29	2015	1	subsample	16	272	2	17	17.2	8.07	450	499	7.57976	n/a	n/a	n/a
30	2015	1	subsample	16	272	2	17	17.2	8.07	450	499	6.91063	n/a	n/a	n/a
31	2015	1	subsample	16	272	2	17	17.2	8.07	450	499	8.89263	n/a	n/a	n/a
32	2015	1	subsample	16	272	2	17	17.2	8.07	450	499	8.34561	n/a	n/a	n/a
33	2015	1	subsample	16	272	2	17	17.2	8.07	450	499	7.49567	n/a	n/a	n/a
34	2015	1	subsample	16	272	2	17	17.2	8.07	450	499	8.57421	n/a	n/a	n/a
35	2015	1	subsample	16	272	2	17	17.2	8.07	450	499	6.48211	n/a	n/a	n/a
36	2015	1	subsample	16	272	2	17	17.2	8.07	450	499	10.142	n/a	n/a	n/a
37	2015	1	subsample	16	272	2	17	17.2	8.07	450	499	8.44586	n/a	n/a	n/a
38	2015	1	subsample	16	272	3	17	17.5	7.42	2200	2295	9.22983	n/a	n/a	n/a
39	2015	1	subsample	16	272	3	17	17.5	7.42	2200	2295	8.63302	n/a	n/a	n/a
40	2015	1	subsample	16	272	3	17	17.5	7.42	2200	2295	7.0468	n/a	n/a	n/a
41	2015	1	subsample	16	272	3	17	17.5	7.42	2200	2295	7.50976	n/a	n/a	n/a
42	2015	1	subsample	16	272	3	17	17.5	7.42	2200	2295	8.32858	n/a	n/a	n/a
43	2015	1	subsample	16	272	3	17	17.5	7.42	2200	2295	8.45999	n/a	n/a	n/a
44	2015	1	subsample	16	272	3	17	17.5	7.42	2200	2295	9.60897	n/a	n/a	n/a
45	2015	1	subsample	16	272	3	17	17.5	7.42	2200	2295	10.7567	n/a	n/a	n/a
46	2015	1	subsample	16	272	3	17	17.5	7.42	2200	2295	9.52423	n/a	n/a	n/a
47	2015	1	subsample	16	272	3	17	17.5	7.42	2200	2295	7.6122	n/a	n/a	n/a
48	2015	1	subsample	16	272	3	17	17.5	7.42	2200	2295	7.57822	n/a	n/a	n/a
49	2015	1	subsample	16	272	3	17	17.5	7.42	2200	2295	7.85675	n/a	n/a	n/a
50	2015	1	subsample	16	272	3	17	17.5	7.42	2200	2295	9.01987	n/a	n/a	n/a
51	2015	1	subsample	16	272	3	17	17.5	7.42	2200	2295	7.47808	n/a	n/a	n/a
52	2015	1	subsample	16	272	3	17	17.5	7.42	2200	2295	7.34174	n/a	n/a	n/a
53	2015	1	subsample	16	272	3	17	17.5	7.42	2200	2295	8.77075	n/a	n/a	n/a
54	2015	1	subsample	16	272	4	17	17.5	7.43	2200	2283	9.13543	n/a	n/a	n/a
55	2015	1	subsample	16	272	4	17	17.5	7.43	2200	2283	9.61865	n/a	n/a	n/a
56	2015	1	subsample	16	272	4	17	17.5	7.43	2200	2283	9.15498	n/a	n/a	n/a
57	2015	1	subsample	16	272	4	17	17.5	7.43	2200	2283	7.70094	n/a	n/a	n/a
58	2015	1	subsample	16	272	4	17	17.5	7.43	2200	2283	7.81297	n/a	n/a	n/a
59	2015	1	subsample	16	272	4	17	17.5	7.43	2200	2283	9.26529	n/a	n/a	n/a
60	2015	1	subsample	16	272	4	17	17.5	7.43	2200	2283	8.60605	n/a	n/a	n/a
61	2015	1	subsample	16	272	4	17	17.5	7.43	2200	2283	7.91192	n/a	n/a	n/a
62	2015	1	subsample	16	272	4	17	17.5	7.43	2200	2283	10.5772	n/a	n/a	n/a
63	2015	1	subsample	16	272	4	17	17.5	7.43	2200	2283	8.2467	n/a	n/a	n/a
64	2015	1	subsample	16	272	4	17	17.5	7.43	2200	2283	9.01839	n/a	n/a	n/a
65	2015	1	subsample	16	272	4	17	17.5	7.43	2200	2283	10.4074	n/a	n/a	n/a
66	2015	1	subsample	16	272	4	17	17.5	7.43	2200	2283	8.92064	n/a	n/a	n/a
67	2015	1	subsample	16	272	4	17	17.5	7.43	2200	2283	7.61452	n/a	n/a	n/a
68	2015	1	subsample	16	272	4	17	17.5	7.43	2200	2283	9.12788	n/a	n/a	n/a
69	2015	1	subsample	16	272	4	17	17.5	7.43	2200	2283	6.15441	n/a	n/a	n/a
70	2015	1	subsample	16	272	4	17	17.5	7.43	2200	2283	9.05108	n/a	n/a	n/a
71	2015	1	subsample	36	612	1	17	17.3	8.06	450	500	14.8	n/a	n/a	n/a
72	2015	1	subsample	36	612	1	17	17.3	8.06	450	500	12.5	n/a	n/a	n/a
73	2015	1	subsample	36	612	1	17	17.3	8.06	450	500	11.4	n/a	n/a	n/a
74	2015	1	subsample	36	612	1	17	17.3	8.06	450	500	11.7	n/a	n/a	n/a
75	2015	1	subsample	36	612	1	17	17.3	8.06	450	500	14.1	n/a	n/a	n/a
76	2015	1	subsample	36	612	1	17	17.3	8.06	450	500	11.2	n/a	n/a	n/a
77	2015	1	subsample	36	612	1	17	17.3	8.06	450	500	14.2	n/a	n/a	n/a
78	2015	1	subsample	36	612	1	17	17.3	8.06	450	500	11	n/a	n/a	n/a
79	2015	1	subsample	36	612	1	17	17.3	8.06	450	500	16.8	n/a	n/a	n/a
80	2015	1	subsample	36	612	1	17	17.3	8.06	450	500	15.9	n/a	n/a	n/a
81	2015	1	subsample	36	612	2	17	17.2	8.07	450	499	12	n/a	n/a	n/a
82	2015	1	subsample	36	612	2	17	17.2	8.07	450	499	13.8	n/a	n/a	n/a
83	2015	1	subsample	36	612	2	17	17.2	8.07	450	499	14.9	n/a	n/a	n/a
84	2015	1	subsample	36	612	2	17	17.2	8.07	450	499	16.8	n/a	n/a	n/a
85	2015	1	subsample	36	612	2	17	17.2	8.07	450	499	11.8	n/a	n/a	n/a
86	2015	1	subsample	36	612	2	17	17.2	8.07	450	499	12.6	n/a	n/a	n/a
87	2015	1	subsample	36	612	2	17	17.2	8.07	450	499	17.1	n/a	n/a	n/a
88	2015	1	subsample	36	612	2	17	17.2	8.07	450	499	11.1	n/a	n/a	n/a
89	2015	1	subsample	36	612	2	17	17.2	8.07	450	499	15.1	n/a	n/a	n/a
90	2015	1	subsample	36	612	2	17	17.2	8.07	450	499	11	n/a	n/a	n/a
91	2015	1	subsample	36	612	3	17	17.5	7.42	2200	2295	14.8	n/a	n/a	n/a
92	2015	1	subsample	36	612	3	17	17.5	7.42	2200	2295	15.8	n/a	n/a	n/a
93	2015	1	subsample	36	612	3	17	17.5	7.42	2200	2295	17.8	n/a	n/a	n/a
94	2015	1	subsample	36	612	3	17	17.5	7.42	2200	2295	12.5	n/a	n/a	n/a
95	2015	1	subsample	36	612	3	17	17.5	7.42	2200	2295	11.9	n/a	n/a	n/a
96	2015	1	subsample	36	612	3	17	17.5	7.42	2200	2295	13.2	n/a	n/a	n/a
97	2015	1	subsample	36	612	3	17	17.5	7.42	2200	2295	15.7	n/a	n/a	n/a
98	2015	1	subsample	36	612	3	17	17.5	7.42	2200	2295	12.8	n/a	n/a	n/a
99	2015	1	subsample	36	612	3	17	17.5	7.42	2200	2295	12	n/a	n/a	n/a
100	2015	1	subsample	36	612	3	17	17.5	7.42	2200	2295	9.4	n/a	n/a	n/a
101	2015	1	subsample	36	612	4	17	17.5	7.43	2200	2283	16.8	n/a	n/a	n/a
102	2015	1	subsample	36	612	4	17	17.5	7.43	2200	2283	15.5	n/a	n/a	n/a
103	2015	1	subsample	36	612	4	17	17.5	7.43	2200	2283	15.3	n/a	n/a	n/a
104	2015	1	subsample	36	612	4	17	17.5	7.43	2200	2283	15.4	n/a	n/a	n/a
105	2015	1	subsample	36	612	4	17	17.5	7.43	2200	2283	13	n/a	n/a	n/a
106	2015	1	subsample	36	612	4	17	17.5	7.43	2200	2283	15	n/a	n/a	n/a
107	2015	1	subsample	36	612	4	17	17.5	7.43	2200	2283	15.9	n/a	n/a	n/a
108	2015	1	subsample	36	612	4	17	17.5	7.43	2200	2283	14.1	n/a	n/a	n/a
109	2015	1	subsample	36	612	4	17	17.5	7.43	2200	2283	14.1	n/a	n/a	n/a
110	2015	1	subsample	36	612	4	17	17.5	7.43	2200	2283	7	n/a	n/a	n/a
111	2015	1	subsample	68	1156	1	17	17.3	8.06	450	500	23.01	n/a	n/a	n/a
112	2015	1	subsample	68	1156	1	17	17.3	8.06	450	500	25.82	n/a	n/a	n/a
113	2015	1	subsample	68	1156	1	17	17.3	8.06	450	500	23.72	n/a	n/a	n/a
114	2015	1	subsample	68	1156	1	17	17.3	8.06	450	500	20.95	n/a	n/a	n/a
115	2015	1	subsample	68	1156	1	17	17.3	8.06	450	500	23.83	n/a	n/a	n/a
116	2015	1	subsample	68	1156	1	17	17.3	8.06	450	500	24.86	n/a	n/a	n/a
117	2015	1	subsample	68	1156	1	17	17.3	8.06	450	500	27.36	n/a	n/a	n/a
118	2015	1	subsample	68	1156	1	17	17.3	8.06	450	500	25.83	n/a	n/a	n/a
119	2015	1	subsample	68	1156	1	17	17.3	8.06	450	500	21.96	n/a	n/a	n/a
120	2015	1	subsample	68	1156	1	17	17.3	8.06	450	500	23	n/a	n/a	n/a
121	2015	1	subsample	68	1156	2	17	17.2	8.07	450	499	24.13	n/a	n/a	n/a
122	2015	1	subsample	68	1156	2	17	17.2	8.07	450	499	21.08	n/a	n/a	n/a
123	2015	1	subsample	68	1156	2	17	17.2	8.07	450	499	23.95	n/a	n/a	n/a
124	2015	1	subsample	68	1156	2	17	17.2	8.07	450	499	21.39	n/a	n/a	n/a
125	2015	1	subsample	68	1156	2	17	17.2	8.07	450	499	26.46	n/a	n/a	n/a
126	2015	1	subsample	68	1156	2	17	17.2	8.07	450	499	22.69	n/a	n/a	n/a
127	2015	1	subsample	68	1156	2	17	17.2	8.07	450	499	19.33	n/a	n/a	n/a
128	2015	1	subsample	68	1156	2	17	17.2	8.07	450	499	24.51	n/a	n/a	n/a
129	2015	1	subsample	68	1156	2	17	17.2	8.07	450	499	22.6	n/a	n/a	n/a
130	2015	1	subsample	68	1156	2	17	17.2	8.07	450	499	19.56	n/a	n/a	n/a
131	2015	1	subsample	68	1156	3	17	17.5	7.42	2200	2295	28.7	n/a	n/a	n/a
132	2015	1	subsample	68	1156	3	17	17.5	7.42	2200	2295	21.03	n/a	n/a	n/a
133	2015	1	subsample	68	1156	3	17	17.5	7.42	2200	2295	22.95	n/a	n/a	n/a
134	2015	1	subsample	68	1156	3	17	17.5	7.42	2200	2295	21.5	n/a	n/a	n/a
135	2015	1	subsample	68	1156	3	17	17.5	7.42	2200	2295	20.15	n/a	n/a	n/a
136	2015	1	subsample	68	1156	3	17	17.5	7.42	2200	2295	19.01	n/a	n/a	n/a
137	2015	1	subsample	68	1156	3	17	17.5	7.42	2200	2295	24.14	n/a	n/a	n/a
138	2015	1	subsample	68	1156	3	17	17.5	7.42	2200	2295	25.46	n/a	n/a	n/a
139	2015	1	subsample	68	1156	3	17	17.5	7.42	2200	2295	24.55	n/a	n/a	n/a
140	2015	1	subsample	68	1156	3	17	17.5	7.42	2200	2295	21.14	n/a	n/a	n/a
141	2015	1	subsample	68	1156	4	17	17.5	7.43	2200	2283	18.02	n/a	n/a	n/a
142	2015	1	subsample	68	1156	4	17	17.5	7.43	2200	2283	21.85	n/a	n/a	n/a
143	2015	1	subsample	68	1156	4	17	17.5	7.43	2200	2283	26.58	n/a	n/a	n/a
144	2015	1	subsample	68	1156	4	17	17.5	7.43	2200	2283	14.53	n/a	n/a	n/a
145	2015	1	subsample	68	1156	4	17	17.5	7.43	2200	2283	23.61	n/a	n/a	n/a
146	2015	1	subsample	68	1156	4	17	17.5	7.43	2200	2283	14.11	n/a	n/a	n/a
147	2015	1	subsample	68	1156	4	17	17.5	7.43	2200	2283	21.51	n/a	n/a	n/a
148	2015	1	subsample	68	1156	4	17	17.5	7.43	2200	2283	18.76	n/a	n/a	n/a
149	2015	1	subsample	68	1156	4	17	17.5	7.43	2200	2283	19.9	n/a	n/a	n/a
150	2015	1	subsample	68	1156	4	17	17.5	7.43	2200	2283	18.19	n/a	n/a	n/a
151	2015	1	subsample	100	1700	1	17	17.3	8.06	450	500	45	n/a	n/a	n/a
152	2015	1	subsample	100	1700	1	17	17.3	8.06	450	500	39	n/a	n/a	n/a
153	2015	1	subsample	100	1700	1	17	17.3	8.06	450	500	43	n/a	n/a	n/a
154	2015	1	subsample	100	1700	1	17	17.3	8.06	450	500	31	n/a	n/a	n/a
155	2015	1	subsample	100	1700	1	17	17.3	8.06	450	500	32	n/a	n/a	n/a
156	2015	1	subsample	100	1700	1	17	17.3	8.06	450	500	40	n/a	n/a	n/a
157	2015	1	subsample	100	1700	1	17	17.3	8.06	450	500	30	n/a	n/a	n/a
158	2015	1	subsample	100	1700	1	17	17.3	8.06	450	500	29	n/a	n/a	n/a
159	2015	1	subsample	100	1700	1	17	17.3	8.06	450	500	40	n/a	n/a	n/a
160	2015	1	subsample	100	1700	1	17	17.3	8.06	450	500	33	n/a	n/a	n/a
161	2015	1	subsample	100	1700	1	17	17.3	8.06	450	500	32	n/a	n/a	n/a
162	2015	1	subsample	100	1700	1	17	17.3	8.06	450	500	32	n/a	n/a	n/a
163	2015	1	subsample	100	1700	1	17	17.3	8.06	450	500	35	n/a	n/a	n/a
164	2015	1	subsample	100	1700	1	17	17.3	8.06	450	500	30	n/a	n/a	n/a
165	2015	1	subsample	100	1700	1	17	17.3	8.06	450	500	29	n/a	n/a	n/a
166	2015	1	subsample	100	1700	1	17	17.3	8.06	450	500	29	n/a	n/a	n/a
167	2015	1	subsample	100	1700	1	17	17.3	8.06	450	500	27	n/a	n/a	n/a
168	2015	1	subsample	100	1700	1	17	17.3	8.06	450	500	31	n/a	n/a	n/a
169	2015	1	subsample	100	1700	1	17	17.3	8.06	450	500	31	n/a	n/a	n/a
170	2015	1	subsample	100	1700	1	17	17.3	8.06	450	500	26	n/a	n/a	n/a
171	2015	1	subsample	100	1700	2	17	17.2	8.07	450	499	41	n/a	n/a	n/a
172	2015	1	subsample	100	1700	2	17	17.2	8.07	450	499	36	n/a	n/a	n/a
173	2015	1	subsample	100	1700	2	17	17.2	8.07	450	499	32	n/a	n/a	n/a
174	2015	1	subsample	100	1700	2	17	17.2	8.07	450	499	31	n/a	n/a	n/a
175	2015	1	subsample	100	1700	2	17	17.2	8.07	450	499	33	n/a	n/a	n/a
176	2015	1	subsample	100	1700	2	17	17.2	8.07	450	499	35	n/a	n/a	n/a
177	2015	1	subsample	100	1700	2	17	17.2	8.07	450	499	27	n/a	n/a	n/a
178	2015	1	subsample	100	1700	2	17	17.2	8.07	450	499	29	n/a	n/a	n/a
179	2015	1	subsample	100	1700	3	17	17.5	7.42	2200	2295	39	n/a	n/a	n/a
180	2015	1	subsample	100	1700	3	17	17.5	7.42	2200	2295	35	n/a	n/a	n/a
181	2015	1	subsample	100	1700	3	17	17.5	7.42	2200	2295	34	n/a	n/a	n/a
182	2015	1	subsample	100	1700	3	17	17.5	7.42	2200	2295	30	n/a	n/a	n/a
183	2015	1	subsample	100	1700	3	17	17.5	7.42	2200	2295	28	n/a	n/a	n/a
184	2015	1	subsample	100	1700	3	17	17.5	7.42	2200	2295	28	n/a	n/a	n/a
185	2015	1	subsample	100	1700	3	17	17.5	7.42	2200	2295	30	n/a	n/a	n/a
186	2015	1	subsample	100	1700	3	17	17.5	7.42	2200	2295	25	n/a	n/a	n/a
187	2015	1	subsample	100	1700	3	17	17.5	7.42	2200	2295	24	n/a	n/a	n/a
188	2015	1	subsample	100	1700	3	17	17.5	7.42	2200	2295	23	n/a	n/a	n/a
189	2015	1	subsample	100	1700	3	17	17.5	7.42	2200	2295	24	n/a	n/a	n/a
190	2015	1	subsample	100	1700	3	17	17.5	7.42	2200	2295	22	n/a	n/a	n/a
191	2015	1	subsample	100	1700	4	17	17.5	7.43	2200	2283	38	n/a	n/a	n/a
192	2015	1	subsample	100	1700	4	17	17.5	7.43	2200	2283	37	n/a	n/a	n/a
193	2015	1	subsample	100	1700	4	17	17.5	7.43	2200	2283	33	n/a	n/a	n/a
194	2015	1	subsample	100	1700	4	17	17.5	7.43	2200	2283	26	n/a	n/a	n/a
195	2015	1	subsample	100	1700	4	17	17.5	7.43	2200	2283	34	n/a	n/a	n/a
196	2015	1	subsample	100	1700	4	17	17.5	7.43	2200	2283	32	n/a	n/a	n/a
197	2015	1	subsample	100	1700	4	17	17.5	7.43	2200	2283	32	n/a	n/a	n/a
198	2015	1	subsample	100	1700	4	17	17.5	7.43	2200	2283	30	n/a	n/a	n/a
199	2015	1	subsample	100	1700	4	17	17.5	7.43	2200	2283	29	n/a	n/a	n/a
200	2015	1	subsample	100	1700	4	17	17.5	7.43	2200	2283	31	n/a	n/a	n/a
201	2015	1	subsample	100	1700	4	17	17.5	7.43	2200	2283	27	n/a	n/a	n/a
202	2015	1	subsample	100	1700	4	17	17.5	7.43	2200	2283	21	n/a	n/a	n/a
203	2015	1	subsample	100	1700	4	17	17.5	7.43	2200	2283	26	n/a	n/a	n/a
204	2015	1	subsample	100	1700	4	17	17.5	7.43	2200	2283	22	n/a	n/a	n/a
205	2015	1	subsample	100	1700	4	17	17.5	7.43	2200	2283	24	n/a	n/a	n/a
206	2015	1	subsample	100	1700	4	17	17.5	7.43	2200	2283	19	n/a	n/a	n/a
207	2015	1	final	122	2074	1	17	17.3	8.06	450	500	46.1	330	0.33683	f
208	2015	1	final	122	2074	1	17	17.3	8.06	450	500	51	480	0.361852	f
209	2015	1	final	122	2074	1	17	17.3	8.06	450	500	45.2	330	0.357354	m
210	2015	1	final	122	2074	1	17	17.3	8.06	450	500	45.1	390	0.425143	m
211	2015	1	final	122	2074	1	17	17.3	8.06	450	500	49	480	0.407993	m
212	2015	1	final	122	2074	1	17	17.3	8.06	450	500	43.7	330	0.39543	m
213	2015	1	final	122	2074	1	17	17.3	8.06	450	500	47	380	0.366008	m
214	2015	1	final	122	2074	1	17	17.3	8.06	450	500	52	510	0.362711	f
215	2015	1	final	122	2074	1	17	17.3	8.06	450	500	43.9	320	0.37823	f
216	2015	1	final	122	2074	1	17	17.3	8.06	450	500	49	430	0.365494	f
217	2015	1	final	122	2074	1	17	17.3	8.06	450	500	41.8	310	0.424456	f
218	2015	1	final	122	2074	1	17	17.3	8.06	450	500	46	400	0.410948	m
219	2015	1	final	122	2074	1	17	17.3	8.06	450	500	46.7	390	0.382925	f
220	2015	1	final	122	2074	1	17	17.3	8.06	450	500	45.2	350	0.379012	m
221	2015	1	final	122	2074	1	17	17.3	8.06	450	500	46.8	420	0.409743	f
222	2015	1	final	122	2074	1	17	17.3	8.06	450	500	40.2	260	0.400217	m
223	2015	1	final	122	2074	1	17	17.3	8.06	450	500	52.5	540	0.373178	f
224	2015	1	final	122	2074	1	17	17.3	8.06	450	500	51.8	490	0.352539	f
225	2015	1	final	122	2074	1	17	17.3	8.06	450	500	50	470	0.376	f
226	2015	1	final	122	2074	1	17	17.3	8.06	450	500	45.1	380	0.414242	f
227	2015	1	final	122	2074	1	17	17.3	8.06	450	500	40.4	270	0.409468	f
228	2015	1	final	122	2074	1	17	17.3	8.06	450	500	43.1	290	0.362215	f
229	2015	1	final	122	2074	1	17	17.3	8.06	450	500	47.2	420	0.399414	m
230	2015	1	final	122	2074	1	17	17.3	8.06	450	500	41.2	280	0.400374	m
231	2015	1	final	122	2074	1	17	17.3	8.06	450	500	39	220	0.370876	f
232	2015	1	final	122	2074	1	17	17.3	8.06	450	500	46.2	380	0.385352	m
233	2015	1	final	122	2074	1	17	17.3	8.06	450	500	45.1	340	0.370637	m
234	2015	1	final	122	2074	1	17	17.3	8.06	450	500	50.4	460	0.359307	f
235	2015	1	final	122	2074	1	17	17.3	8.06	450	500	49.4	420	0.348392	f
236	2015	1	final	122	2074	1	17	17.3	8.06	450	500	38.9	200	0.339767	m
237	2015	1	final	122	2074	1	17	17.3	8.06	450	500	44.5	310	0.351789	m
238	2015	1	final	122	2074	1	17	17.3	8.06	450	500	40.1	250	0.38771	m
239	2015	1	final	122	2074	1	17	17.3	8.06	450	500	44	340	0.399136	m
240	2015	1	final	122	2074	1	17	17.3	8.06	450	500	35.3	180	0.409212	f
241	2015	1	final	122	2074	1	17	17.3	8.06	450	500	39.47	230	0.374047	m
242	2015	1	final	122	2074	1	17	17.3	8.06	450	500	43.68	330	0.395973	f
243	2015	1	final	122	2074	1	17	17.3	8.06	450	500	37.16	220	0.428742	m
244	2015	1	final	122	2074	1	17	17.3	8.06	450	500	49.29	410	0.342379	f
245	2015	1	final	122	2074	1	17	17.3	8.06	450	500	52.45	370	0.256428	f
246	2015	1	final	122	2074	1	17	17.3	8.06	450	500	38.3	220	0.391585	m
247	2015	1	final	122	2074	1	17	17.3	8.06	450	500	43.52	340	0.412489	m
248	2015	1	final	122	2074	1	17	17.3	8.06	450	500	42.48	220	0.286992	f
249	2015	1	final	122	2074	1	17	17.3	8.06	450	500	42.53	300	0.389974	m
250	2015	1	final	122	2074	1	17	17.3	8.06	450	500	41.4	270	0.380507	f
251	2015	1	final	122	2074	1	17	17.3	8.06	450	500	42.63	310	0.400143	m
252	2015	1	final	122	2074	1	17	17.3	8.06	450	500	45.72	370	0.387153	m
253	2015	1	final	122	2074	1	17	17.3	8.06	450	500	48.53	490	0.428712	f
254	2015	1	final	122	2074	1	17	17.3	8.06	450	500	47.51	430	0.400971	f
255	2015	1	final	122	2074	1	17	17.3	8.06	450	500	40.63	260	0.387644	f
256	2015	1	final	122	2074	1	17	17.3	8.06	450	500	50.43	500	0.389855	f
257	2015	1	final	122	2074	1	17	17.3	8.06	450	500	46.18	360	0.365545	f
258	2015	1	final	122	2074	1	17	17.3	8.06	450	500	49.71	480	0.39076	f
259	2015	1	final	122	2074	1	17	17.3	8.06	450	500	42.6	300	0.388054	f
260	2015	1	final	122	2074	1	17	17.3	8.06	450	500	40.36	270	0.410686	f
261	2015	1	final	122	2074	1	17	17.3	8.06	450	500	40.64	280	0.417155	f
262	2015	1	final	122	2074	1	17	17.3	8.06	450	500	46.52	380	0.377454	m
263	2015	1	final	122	2074	1	17	17.3	8.06	450	500	46	370	0.380127	f
264	2015	1	final	122	2074	1	17	17.3	8.06	450	500	44.59	320	0.360942	f
265	2015	1	final	122	2074	1	17	17.3	8.06	450	500	35.65	190	0.419348	m
266	2015	1	final	122	2074	1	17	17.3	8.06	450	500	39.29	270	0.445162	f
267	2015	1	final	122	2074	1	17	17.3	8.06	450	500	41.15	250	0.358782	f
268	2015	1	final	122	2074	1	17	17.3	8.06	450	500	48.12	350	0.314117	f
269	2015	1	final	122	2074	1	17	17.3	8.06	450	500	36.05	190	0.405544	m
270	2015	1	final	122	2074	1	17	17.3	8.06	450	500	38.55	210	0.366561	m
271	2015	1	final	122	2074	1	17	17.3	8.06	450	500	45.23	370	0.399873	f
272	2015	1	final	122	2074	1	17	17.3	8.06	450	500	43.1	250	0.312254	m
273	2015	1	final	122	2074	1	17	17.3	8.06	450	500	40.28	250	0.382535	m
274	2015	1	final	122	2074	1	17	17.3	8.06	450	500	36.49	210	0.432213	f
275	2015	1	final	122	2074	1	17	17.3	8.06	450	500	35	160	0.373178	f
276	2015	1	final	122	2074	1	17	17.3	8.06	450	500	37	190	0.375101	m
277	2015	1	final	122	2074	1	17	17.3	8.06	450	500	36.01	200	0.428312	m
278	2015	1	final	122	2074	1	17	17.3	8.06	450	500	43.37	330	0.404525	f
279	2015	1	final	122	2074	1	17	17.3	8.06	450	500	41.77	310	0.425371	m
280	2015	1	final	122	2074	1	17	17.3	8.06	450	500	37.31	220	0.423591	f
281	2015	1	final	122	2074	1	17	17.3	8.06	450	500	42.89	390	0.494307	f
282	2015	1	final	122	2074	1	17	17.3	8.06	450	500	45.93	400	0.412829	f
283	2015	1	final	122	2074	1	17	17.3	8.06	450	500	41.17	280	0.40125	f
284	2015	1	final	122	2074	1	17	17.3	8.06	450	500	47.67	430	0.396947	m
285	2015	1	final	122	2074	1	17	17.3	8.06	450	500	44.69	320	0.358525	f
286	2015	1	final	122	2074	1	17	17.3	8.06	450	500	36.61	190	0.387217	f
287	2015	1	final	122	2074	1	17	17.3	8.06	450	500	32.87	130	0.366053	f
288	2015	1	final	122	2074	1	17	17.3	8.06	450	500	41.51	250	0.349528	m
289	2015	1	final	122	2074	1	17	17.3	8.06	450	500	45.81	370	0.384876	f
290	2015	1	final	122	2074	1	17	17.3	8.06	450	500	42.73	280	0.358888	f
291	2015	1	final	122	2074	1	17	17.3	8.06	450	500	43.7	350	0.419395	m
292	2015	1	final	122	2074	1	17	17.3	8.06	450	500	44.93	330	0.363835	m
293	2015	1	final	122	2074	1	17	17.3	8.06	450	500	44.96	370	0.40712	f
294	2015	1	final	122	2074	1	17	17.3	8.06	450	500	33.96	210	0.536187	f
295	2015	1	final	122	2074	1	17	17.3	8.06	450	500	45.52	370	0.392279	f
296	2015	1	final	122	2074	1	17	17.3	8.06	450	500	43.44	340	0.414772	f
297	2015	1	final	122	2074	1	17	17.3	8.06	450	500	38.82	240	0.410246	f
298	2015	1	final	122	2074	1	17	17.3	8.06	450	500	40.47	250	0.377173	m
299	2015	1	final	122	2074	1	17	17.3	8.06	450	500	32.02	110	0.335065	m
300	2015	1	final	122	2074	1	17	17.3	8.06	450	500	47.35	410	0.38621	f
301	2015	1	final	122	2074	1	17	17.3	8.06	450	500	42.76	280	0.358133	m
302	2015	1	final	122	2074	1	17	17.3	8.06	450	500	34.63	180	0.433426	m
303	2015	1	final	122	2074	1	17	17.3	8.06	450	500	43.11	270	0.337	m
304	2015	1	final	122	2074	1	17	17.3	8.06	450	500	42.89	320	0.405585	f
305	2015	1	final	122	2074	1	17	17.3	8.06	450	500	34.64	170	0.408992	m
306	2015	1	final	122	2074	1	17	17.3	8.06	450	500	34.59	180	0.434931	f
307	2015	1	final	122	2074	1	17	17.3	8.06	450	500	45.31	260	0.279506	m
308	2015	1	final	122	2074	1	17	17.3	8.06	450	500	36.79	130	0.261068	m
309	2015	1	final	122	2074	1	17	17.3	8.06	450	500	44.95	220	0.242233	m
310	2015	1	final	122	2074	1	17	17.3	8.06	450	500	39.26	180	0.297455	f
311	2015	1	final	122	2074	1	17	17.3	8.06	450	500	43.82	210	0.249576	m
312	2015	1	final	122	2074	1	17	17.3	8.06	450	500	46.44	280	0.279564	f
313	2015	1	final	122	2074	1	17	17.3	8.06	450	500	41.91	190	0.258107	m
314	2015	1	final	122	2074	1	17	17.3	8.06	450	500	45.5	340	0.360948	m
315	2015	1	final	122	2074	1	17	17.3	8.06	450	500	45.22	390	0.421767	m
316	2015	1	final	122	2074	1	17	17.3	8.06	450	500	36.75	170	0.342513	f
317	2015	1	final	122	2074	1	17	17.3	8.06	450	500	37.17	210	0.408923	m
318	2015	1	final	122	2074	1	17	17.3	8.06	450	500	35.77	230	0.50254	m
319	2015	1	final	122	2074	1	17	17.3	8.06	450	500	41.2	270	0.386075	m
320	2015	1	final	122	2074	1	17	17.3	8.06	450	500	33.14	140	0.384654	m
321	2015	1	final	122	2074	1	17	17.3	8.06	450	500	30.61	130	0.453266	f
322	2015	1	final	122	2074	1	17	17.3	8.06	450	500	36.77	190	0.382184	m
323	2015	1	final	122	2074	1	17	17.3	8.06	450	500	32.1	130	0.393032	m
324	2015	1	final	122	2074	1	17	17.3	8.06	450	500	26	80	0.455166	m
325	2015	1	final	122	2074	1	17	17.3	8.06	450	500	29.21	120	0.481489	m
326	2015	1	final	122	2074	1	17	17.3	8.06	450	500	42.91	340	0.430332	f
327	2015	1	final	122	2074	1	17	17.3	8.06	450	500	34.82	160	0.378995	f
328	2015	1	final	122	2074	1	17	17.3	8.06	450	500	38.94	230	0.389529	f
329	2015	1	final	122	2074	1	17	17.3	8.06	450	500	29.95	100	0.372228	m
330	2015	1	final	122	2074	1	17	17.3	8.06	450	500	33.79	160	0.41472	m
331	2015	1	final	122	2074	1	17	17.3	8.06	450	500	38	200	0.364485	f
332	2015	1	final	122	2074	1	17	17.3	8.06	450	500	26.4	80	0.434789	m
333	2015	1	final	122	2074	1	17	17.3	8.06	450	500	27.83	100	0.463938	f
334	2015	1	final	122	2074	1	17	17.3	8.06	450	500	43.36	310	0.380272	m
335	2015	1	final	122	2074	1	17	17.3	8.06	450	500	35.32	180	0.408517	m
336	2015	1	final	122	2074	1	17	17.3	8.06	450	500	33.32	140	0.378454	m
337	2015	1	final	122	2074	1	17	17.3	8.06	450	500	35.25	180	0.410956	f
338	2015	1	final	122	2074	1	17	17.3	8.06	450	500	37.09	200	0.391976	f
339	2015	1	final	122	2074	1	17	17.3	8.06	450	500	44.8	350	0.389255	f
340	2015	1	final	122	2074	1	17	17.3	8.06	450	500	38.46	220	0.386718	m
341	2015	1	final	122	2074	1	17	17.3	8.06	450	500	33.91	170	0.435979	m
342	2015	1	final	122	2074	1	17	17.3	8.06	450	500	39.92	270	0.424416	f
343	2015	1	final	122	2074	1	17	17.3	8.06	450	500	35.42	220	0.495082	m
344	2015	1	final	122	2074	1	17	17.3	8.06	450	500	41.95	320	0.433465	f
345	2015	1	final	122	2074	1	17	17.3	8.06	450	500	46.99	490	0.472258	f
346	2015	1	final	122	2074	1	17	17.3	8.06	450	500	46.17	440	0.447067	f
347	2015	1	final	122	2074	1	17	17.3	8.06	450	500	34.71	220	0.526089	m
348	2015	1	final	122	2074	1	17	17.3	8.06	450	500	44.6	420	0.473418	m
349	2015	1	final	122	2074	1	17	17.3	8.06	450	500	38.14	230	0.414558	f
350	2015	1	final	122	2074	1	17	17.3	8.06	450	500	40.77	290	0.427933	m
351	2015	1	final	122	2074	1	17	17.3	8.06	450	500	33.62	180	0.473674	m
352	2015	1	final	122	2074	1	17	17.3	8.06	450	500	35.44	230	0.51671	m
353	2015	1	final	122	2074	1	17	17.3	8.06	450	500	38.59	240	0.417625	f
354	2015	1	final	122	2074	1	17	17.3	8.06	450	500	34.72	190	0.453957	m
355	2015	1	final	122	2074	1	17	17.3	8.06	450	500	50.44	530	0.413001	f
356	2015	1	final	122	2074	1	17	17.3	8.06	450	500	41.27	290	0.412567	m
357	2015	1	final	122	2074	1	17	17.3	8.06	450	500	47.15	540	0.515168	f
358	2015	1	final	122	2074	1	17	17.3	8.06	450	500	35.5	170	0.379983	m
359	2015	1	final	122	2074	1	17	17.3	8.06	450	500	44.71	350	0.39161	m
360	2015	1	final	122	2074	1	17	17.3	8.06	450	500	36.16	230	0.486455	m
361	2015	1	final	122	2074	1	17	17.3	8.06	450	500	39.79	300	0.476211	m
362	2015	1	final	122	2074	1	17	17.3	8.06	450	500	40.6	280	0.418389	m
363	2015	1	final	122	2074	1	17	17.3	8.06	450	500	35.99	210	0.450478	m
364	2015	1	final	122	2074	1	17	17.3	8.06	450	500	48.06	440	0.396371	f
365	2015	1	final	122	2074	1	17	17.3	8.06	450	500	49.09	470	0.3973	f
366	2015	1	final	122	2074	1	17	17.3	8.06	450	500	42.76	330	0.422086	f
367	2015	1	final	122	2074	1	17	17.3	8.06	450	500	42.49	230	0.299825	m
368	2015	1	final	122	2074	1	17	17.3	8.06	450	500	35.97	210	0.45123	m
369	2015	1	final	122	2074	1	17	17.3	8.06	450	500	35.24	210	0.479857	f
370	2015	1	final	122	2074	1	17	17.3	8.06	450	500	37.73	260	0.484075	m
371	2015	1	final	122	2074	1	17	17.3	8.06	450	500	35.83	240	0.52176	m
372	2015	1	final	122	2074	1	17	17.3	8.06	450	500	47.25	450	0.426586	f
373	2015	1	final	122	2074	1	17	17.3	8.06	450	500	47.48	420	0.392389	f
374	2015	1	final	122	2074	1	17	17.3	8.06	450	500	28.59	100	0.427915	m
375	2015	1	final	122	2074	1	17	17.3	8.06	450	500	32.06	150	0.455198	f
376	2015	1	final	122	2074	1	17	17.3	8.06	450	500	40.65	280	0.416847	m
377	2015	1	final	122	2074	1	17	17.3	8.06	450	500	43.57	330	0.39898	f
378	2015	1	final	122	2074	1	17	17.3	8.06	450	500	44.09	340	0.396697	m
379	2015	1	final	122	2074	1	17	17.3	8.06	450	500	44.9	430	0.475039	f
380	2015	1	final	122	2074	1	17	17.3	8.06	450	500	40.25	260	0.398727	f
381	2015	1	final	122	2074	1	17	17.3	8.06	450	500	38.78	260	0.44581	m
382	2015	1	final	122	2074	1	17	17.3	8.06	450	500	37.57	230	0.433715	f
383	2015	1	final	122	2074	1	17	17.3	8.06	450	500	43.91	340	0.401595	m
384	2015	1	final	122	2074	1	17	17.3	8.06	450	500	40.63	300	0.447281	m
385	2015	1	final	122	2074	1	17	17.3	8.06	450	500	40.23	270	0.414681	m
386	2015	1	final	122	2074	1	17	17.3	8.06	450	500	47.75	440	0.404141	f
387	2015	1	final	122	2074	1	17	17.3	8.06	450	500	47.61	440	0.407716	m
388	2015	1	final	122	2074	1	17	17.3	8.06	450	500	36.12	220	0.466852	m
389	2015	1	final	122	2074	1	17	17.3	8.06	450	500	36.29	200	0.418475	f
390	2015	1	final	122	2074	1	17	17.3	8.06	450	500	47.97	510	0.46202	f
391	2015	1	final	122	2074	1	17	17.3	8.06	450	500	40.99	280	0.40656	m
392	2015	1	final	122	2074	1	17	17.3	8.06	450	500	43.08	290	0.36272	m
393	2015	1	final	122	2074	1	17	17.3	8.06	450	500	43.59	320	0.386358	m
394	2015	1	final	122	2074	1	17	17.3	8.06	450	500	52.5	590	0.407731	f
395	2015	1	final	122	2074	1	17	17.3	8.06	450	500	48.19	440	0.393171	f
396	2015	1	final	122	2074	1	17	17.3	8.06	450	500	49.01	430	0.36527	m
397	2015	1	final	122	2074	1	17	17.3	8.06	450	500	27.78	140	0.653027	f
398	2015	1	final	122	2074	1	17	17.3	8.06	450	500	41.64	270	0.373966	m
399	2015	1	final	122	2074	1	17	17.3	8.06	450	500	41.25	300	0.427415	f
400	2015	1	final	122	2074	1	17	17.3	8.06	450	500	52.18	570	0.401202	f
401	2015	1	final	122	2074	1	17	17.3	8.06	450	500	37.04	220	0.432922	f
402	2015	1	final	122	2074	1	17	17.3	8.06	450	500	41.12	310	0.445864	f
403	2015	1	final	122	2074	1	17	17.3	8.06	450	500	35.61	230	0.509345	f
404	2015	1	final	122	2074	1	17	17.3	8.06	450	500	45.61	450	0.474277	f
405	2015	1	final	122	2074	1	17	17.3	8.06	450	500	44.94	360	0.396646	f
406	2015	1	final	122	2074	1	17	17.3	8.06	450	500	38.14	210	0.37851	f
407	2015	1	final	122	2074	1	17	17.3	8.06	450	500	46.58	430	0.425471	m
408	2015	1	final	122	2074	1	17	17.3	8.06	450	500	43.59	350	0.422579	m
409	2015	1	final	122	2074	1	17	17.3	8.06	450	500	44.53	370	0.419029	f
410	2015	1	final	122	2074	1	17	17.3	8.06	450	500	36.4	220	0.456161	f
411	2015	1	final	122	2074	1	17	17.3	8.06	450	500	35.7	190	0.417589	m
412	2015	1	final	122	2074	1	17	17.3	8.06	450	500	40.4	290	0.439799	f
413	2015	1	final	122	2074	1	17	17.3	8.06	450	500	47.05	400	0.384044	m
414	2015	1	final	122	2074	1	17	17.3	8.06	450	500	39.99	310	0.484738	f
415	2015	1	final	122	2074	1	17	17.3	8.06	450	500	47.61	480	0.444781	f
416	2015	1	final	122	2074	1	17	17.3	8.06	450	500	40.64	300	0.446951	m
417	2015	1	final	122	2074	1	17	17.3	8.06	450	500	48.11	440	0.395136	m
418	2015	1	final	122	2074	1	17	17.3	8.06	450	500	35.18	210	0.482316	m
419	2015	1	final	122	2074	1	17	17.3	8.06	450	500	38.93	310	0.525422	m
420	2015	1	final	122	2074	1	17	17.3	8.06	450	500	35.16	210	0.48314	f
421	2015	1	final	122	2074	1	17	17.3	8.06	450	500	42.95	360	0.454374	m
422	2015	1	final	122	2074	1	17	17.3	8.06	450	500	27.95	90	0.41219	m
423	2015	1	final	122	2074	1	17	17.3	8.06	450	500	38.51	220	0.385214	f
424	2015	1	final	122	2074	1	17	17.3	8.06	450	500	40.52	260	0.390809	f
425	2015	1	final	122	2074	1	17	17.3	8.06	450	500	35.35	200	0.452753	m
426	2015	1	final	122	2074	1	17	17.3	8.06	450	500	43.77	380	0.453162	f
427	2015	1	final	122	2074	1	17	17.3	8.06	450	500	44.68	390	0.437245	f
428	2015	1	final	122	2074	1	17	17.3	8.06	450	500	39.25	240	0.39691	m
429	2015	1	final	122	2074	1	17	17.3	8.06	450	500	30.54	140	0.491497	m
430	2015	1	final	122	2074	1	17	17.3	8.06	450	500	48.07	410	0.369115	m
431	2015	1	final	122	2074	1	17	17.3	8.06	450	500	38.23	220	0.39374	m
432	2015	1	final	122	2074	1	17	17.3	8.06	450	500	46.46	430	0.428776	f
433	2015	1	final	122	2074	1	17	17.3	8.06	450	500	34.35	170	0.419439	m
434	2015	1	final	122	2074	1	17	17.3	8.06	450	500	38.63	270	0.468371	f
435	2015	1	final	122	2074	1	17	17.3	8.06	450	500	33.38	200	0.537738	f
436	2015	1	final	122	2074	1	17	17.3	8.06	450	500	44.53	330	0.373728	m
437	2015	1	final	122	2074	1	17	17.3	8.06	450	500	31.34	130	0.422325	m
438	2015	1	final	122	2074	1	17	17.3	8.06	450	500	44.71	350	0.39161	m
439	2015	1	final	122	2074	1	17	17.3	8.06	450	500	27.2	90	0.447235	f
440	2015	1	final	122	2074	1	17	17.3	8.06	450	500	49.47	460	0.379955	m
441	2015	1	final	122	2074	1	17	17.3	8.06	450	500	32.08	120	0.363478	f
442	2015	1	final	122	2074	1	17	17.3	8.06	450	500	40.81	360	0.529667	m
443	2015	1	final	122	2074	1	17	17.3	8.06	450	500	44.24	300	0.346478	m
444	2015	1	final	122	2074	1	17	17.3	8.06	450	500	27.07	90	0.453709	m
445	2015	1	final	122	2074	1	17	17.3	8.06	450	500	42.66	330	0.425061	m
446	2015	1	final	122	2074	1	17	17.3	8.06	450	500	27.54	100	0.478749	f
447	2015	1	final	122	2074	1	17	17.3	8.06	450	500	46.77	410	0.400758	f
448	2015	1	final	122	2074	1	17	17.3	8.06	450	500	43.52	420	0.509545	m
449	2015	1	final	122	2074	1	17	17.3	8.06	450	500	36.51	220	0.452051	m
450	2015	1	final	122	2074	1	17	17.3	8.06	450	500	42.45	320	0.418328	m
451	2015	1	final	122	2074	1	17	17.3	8.06	450	500	40.18	280	0.431647	m
452	2015	1	final	122	2074	1	17	17.3	8.06	450	500	35.18	150	0.344512	f
453	2015	1	final	122	2074	1	17	17.3	8.06	450	500	30.12	100	0.365961	m
454	2015	1	final	122	2074	1	17	17.3	8.06	450	500	32.81	140	0.396378	m
455	2015	1	final	122	2074	1	17	17.3	8.06	450	500	40.3	310	0.473638	m
456	2015	1	final	122	2074	1	17	17.3	8.06	450	500	36.56	190	0.388808	m
457	2015	1	final	122	2074	1	17	17.3	8.06	450	500	38.75	310	0.532778	m
458	2015	1	final	122	2074	1	17	17.3	8.06	450	500	33.51	170	0.451779	f
459	2015	1	final	122	2074	1	17	17.3	8.06	450	500	27.19	90	0.447729	m
460	2015	1	final	122	2074	1	17	17.3	8.06	450	500	43.3	310	0.381855	f
461	2015	1	final	122	2074	1	17	17.3	8.06	450	500	40.88	280	0.40985	m
462	2015	1	final	122	2074	1	17	17.3	8.06	450	500	33.19	200	0.547026	f
463	2015	1	final	122	2074	1	17	17.3	8.06	450	500	34.16	150	0.376303	m
464	2015	1	final	122	2074	2	17	17.2	8.07	450	499	48	470	0.424986	m
465	2015	1	final	122	2074	2	17	17.2	8.07	450	499	51	500	0.376929	m
466	2015	1	final	122	2074	2	17	17.2	8.07	450	499	56.3	620	0.347429	m
467	2015	1	final	122	2074	2	17	17.2	8.07	450	499	54.6	550	0.337897	m
468	2015	1	final	122	2074	2	17	17.2	8.07	450	499	54.3	540	0.337283	f
469	2015	1	final	122	2074	2	17	17.2	8.07	450	499	53.8	470	0.301822	m
470	2015	1	final	122	2074	2	17	17.2	8.07	450	499	55.9	600	0.343491	m
471	2015	1	final	122	2074	2	17	17.2	8.07	450	499	53.8	530	0.340353	f
472	2015	1	final	122	2074	2	17	17.2	8.07	450	499	46.5	380	0.377942	m
473	2015	1	final	122	2074	2	17	17.2	8.07	450	499	49	400	0.339994	m
474	2015	1	final	122	2074	2	17	17.2	8.07	450	499	45.9	380	0.392957	f
475	2015	1	final	122	2074	2	17	17.2	8.07	450	499	42.5	280	0.364747	m
476	2015	1	final	122	2074	2	17	17.2	8.07	450	499	49.1	470	0.397057	m
477	2015	1	final	122	2074	2	17	17.2	8.07	450	499	46.1	320	0.326623	m
478	2015	1	final	122	2074	2	17	17.2	8.07	450	499	47.1	420	0.401963	f
479	2015	1	final	122	2074	2	17	17.2	8.07	450	499	48.3	430	0.381616	f
480	2015	1	final	122	2074	2	17	17.2	8.07	450	499	49.1	400	0.337921	m
481	2015	1	final	122	2074	2	17	17.2	8.07	450	499	47	380	0.366008	m
482	2015	1	final	122	2074	2	17	17.2	8.07	450	499	45.8	360	0.374719	f
483	2015	1	final	122	2074	2	17	17.2	8.07	450	499	42.9	290	0.367304	m
484	2015	1	final	122	2074	2	17	17.2	8.07	450	499	44.2	350	0.405323	f
485	2015	1	final	122	2074	2	17	17.2	8.07	450	499	39.1	230	0.384767	f
486	2015	1	final	122	2074	2	17	17.2	8.07	450	499	45.3	360	0.387265	m
487	2015	1	final	122	2074	2	17	17.2	8.07	450	499	52	500	0.355599	m
488	2015	1	final	122	2074	2	17	17.2	8.07	450	499	48.5	380	0.333088	f
489	2015	1	final	122	2074	2	17	17.2	8.07	450	499	43.1	330	0.412175	m
490	2015	1	final	122	2074	2	17	17.2	8.07	450	499	41.6	260	0.361155	m
491	2015	1	final	122	2074	2	17	17.2	8.07	450	499	47.2	410	0.389904	m
492	2015	1	final	122	2074	2	17	17.2	8.07	450	499	52	500	0.355599	f
493	2015	1	final	122	2074	2	17	17.2	8.07	450	499	39.2	240	0.398431	m
494	2015	1	final	122	2074	2	17	17.2	8.07	450	499	47.5	400	0.373232	m
495	2015	1	final	122	2074	2	17	17.2	8.07	450	499	44.3	310	0.356575	m
496	2015	1	final	122	2074	2	17	17.2	8.07	450	499	48.2	390	0.348276	m
497	2015	1	final	122	2074	2	17	17.2	8.07	450	499	43.1	290	0.362215	f
498	2015	1	final	122	2074	2	17	17.2	8.07	450	499	48.1	440	0.395383	f
499	2015	1	final	122	2074	2	17	17.2	8.07	450	499	44	290	0.34044	m
500	2015	1	final	122	2074	2	17	17.2	8.07	450	499	41.4	260	0.366414	m
501	2015	1	final	122	2074	2	17	17.2	8.07	450	499	47.8	390	0.357093	f
502	2015	1	final	122	2074	2	17	17.2	8.07	450	499	45.1	370	0.403341	m
503	2015	1	final	122	2074	2	17	17.2	8.07	450	499	45.9	340	0.351594	m
504	2015	1	final	122	2074	2	17	17.2	8.07	450	499	40.1	260	0.403218	m
505	2015	1	final	122	2074	2	17	17.2	8.07	450	499	47.9	410	0.373059	m
506	2015	1	final	122	2074	2	17	17.2	8.07	450	499	44	300	0.352179	f
507	2015	1	final	122	2074	2	17	17.2	8.07	450	499	38.8	180	0.308161	f
508	2015	1	final	122	2074	2	17	17.2	8.07	450	499	39.1	220	0.368038	m
509	2015	1	final	122	2074	2	17	17.2	8.07	450	499	47.6	340	0.315252	f
510	2015	1	final	122	2074	2	17	17.2	8.07	450	499	43.2	290	0.359705	f
511	2015	1	final	122	2074	2	17	17.2	8.07	450	499	36	160	0.342936	m
512	2015	1	final	122	2074	2	17	17.2	8.07	450	499	48.2	410	0.366136	f
513	2015	1	final	122	2074	2	17	17.2	8.07	450	499	48.8	400	0.344192	m
514	2015	1	final	122	2074	2	17	17.2	8.07	450	499	46	330	0.339032	f
515	2015	1	final	122	2074	2	17	17.2	8.07	450	499	44	320	0.375657	m
516	2015	1	final	122	2074	2	17	17.2	8.07	450	499	38	210	0.382709	f
517	2015	1	final	122	2074	2	17	17.2	8.07	450	499	46.2	390	0.395493	m
518	2015	1	final	122	2074	2	17	17.2	8.07	450	499	43.7	300	0.359482	m
519	2015	1	final	122	2074	2	17	17.2	8.07	450	499	44.2	310	0.359	m
520	2015	1	final	122	2074	2	17	17.2	8.07	450	499	47.1	390	0.373252	f
521	2015	1	final	122	2074	2	17	17.2	8.07	450	499	42.7	280	0.359645	f
522	2015	1	final	122	2074	2	17	17.2	8.07	450	499	43	260	0.327015	f
523	2015	1	final	122	2074	2	17	17.2	8.07	450	499	49	460	0.390994	f
524	2015	1	final	122	2074	2	17	17.2	8.07	450	499	44.3	340	0.391082	m
525	2015	1	final	122	2074	2	17	17.2	8.07	450	499	42.2	280	0.372581	m
526	2015	1	final	122	2074	2	17	17.2	8.07	450	499	46.8	370	0.360964	m
527	2015	1	final	122	2074	2	17	17.2	8.07	450	499	44	330	0.387397	f
528	2015	1	final	122	2074	2	17	17.2	8.07	450	499	41.9	260	0.353453	f
529	2015	1	final	122	2074	2	17	17.2	8.07	450	499	37.1	180	0.352493	f
530	2015	1	final	122	2074	2	17	17.2	8.07	450	499	40.8	250	0.368095	f
531	2015	1	final	122	2074	2	17	17.2	8.07	450	499	40.6	250	0.373561	m
532	2015	1	final	122	2074	2	17	17.2	8.07	450	499	39.9	220	0.346341	m
533	2015	1	final	122	2074	2	17	17.2	8.07	450	499	41.7	260	0.358563	m
534	2015	1	final	122	2074	2	17	17.2	8.07	450	499	48.8	450	0.387216	f
535	2015	1	final	122	2074	2	17	17.2	8.07	450	499	40.9	250	0.365401	f
536	2015	1	final	122	2074	2	17	17.2	8.07	450	499	40.8	270	0.397542	m
537	2015	1	final	122	2074	2	17	17.2	8.07	450	499	39.8	240	0.380682	f
538	2015	1	final	122	2074	2	17	17.2	8.07	450	499	38.2	220	0.394669	f
539	2015	1	final	122	2074	2	17	17.2	8.07	450	499	42	270	0.364431	m
540	2015	1	final	122	2074	2	17	17.2	8.07	450	499	38.1	210	0.379703	m
541	2015	1	final	122	2074	2	17	17.2	8.07	450	499	36	170	0.364369	f
542	2015	1	final	122	2074	2	17	17.2	8.07	450	499	41.1	250	0.360093	m
543	2015	1	final	122	2074	2	17	17.2	8.07	450	499	41	230	0.333715	f
544	2015	1	final	122	2074	2	17	17.2	8.07	450	499	46.2	360	0.36507	m
545	2015	1	final	122	2074	2	17	17.2	8.07	450	499	34.9	160	0.376395	f
546	2015	1	final	122	2074	2	17	17.2	8.07	450	499	43.8	320	0.380827	m
547	2015	1	final	122	2074	2	17	17.2	8.07	450	499	35.8	160	0.348715	m
548	2015	1	final	122	2074	2	17	17.2	8.07	450	499	36.3	230	0.480848	m
549	2015	1	final	122	2074	2	17	17.2	8.07	450	499	40.7	270	0.40048	m
550	2015	1	final	122	2074	2	17	17.2	8.07	450	499	36.9	180	0.358256	m
551	2015	1	final	122	2074	2	17	17.2	8.07	450	499	37.8	210	0.388816	m
552	2015	1	final	122	2074	2	17	17.2	8.07	450	499	40.3	240	0.366687	m
553	2015	1	final	122	2074	2	17	17.2	8.07	450	499	34.2	160	0.399983	f
554	2015	1	final	122	2074	2	17	17.2	8.07	450	499	32.8	140	0.39674	f
555	2015	1	final	122	2074	2	17	17.2	8.07	450	499	39	230	0.387734	m
556	2015	1	final	122	2074	2	17	17.2	8.07	450	499	45.9	390	0.403298	m
557	2015	1	final	122	2074	2	17	17.2	8.07	450	499	39.1	260	0.434954	m
558	2015	1	final	122	2074	2	17	17.2	8.07	450	499	50.1	450	0.357849	m
559	2015	1	final	122	2074	2	17	17.2	8.07	450	499	34.4	160	0.393047	f
560	2015	1	final	122	2074	2	17	17.2	8.07	450	499	35.5	180	0.402335	m
561	2015	1	final	122	2074	2	17	17.2	8.07	450	499	40.1	210	0.325676	m
562	2015	1	final	122	2074	2	17	17.2	8.07	450	499	36.1	190	0.403861	m
563	2015	1	final	122	2074	2	17	17.2	8.07	450	499	36.1	180	0.382605	m
564	2015	1	final	122	2074	2	17	17.2	8.07	450	499	36.7	180	0.364145	m
565	2015	1	final	122	2074	2	17	17.2	8.07	450	499	38.5	230	0.403038	f
566	2015	1	final	122	2074	2	17	17.2	8.07	450	499	28.9	90	0.372863	m
567	2015	1	final	122	2074	2	17	17.2	8.07	450	499	31.9	130	0.400471	f
568	2015	1	final	122	2074	2	17	17.2	8.07	450	499	37.8	210	0.388816	m
569	2015	1	final	122	2074	2	17	17.2	8.07	450	499	35	170	0.396501	m
570	2015	1	final	122	2074	2	17	17.2	8.07	450	499	29.1	100	0.405808	m
571	2015	1	final	122	2074	2	17	17.2	8.07	450	499	33.7	220	0.574821	m
572	2015	1	final	122	2074	2	17	17.2	8.07	450	499	35.1	160	0.369997	f
573	2015	1	final	122	2074	2	17	17.2	8.07	450	499	25	60	0.384	f
574	2015	1	final	122	2074	2	17	17.2	8.07	450	499	38.63	260	0.451024	f
575	2015	1	final	122	2074	2	17	17.2	8.07	450	499	43.34	300	0.368514	m
576	2015	1	final	122	2074	2	17	17.2	8.07	450	499	47.51	480	0.447596	f
577	2015	1	final	122	2074	2	17	17.2	8.07	450	499	49.06	440	0.372623	f
578	2015	1	final	122	2074	2	17	17.2	8.07	450	499	46.98	400	0.385763	m
579	2015	1	final	122	2074	2	17	17.2	8.07	450	499	44.52	360	0.407978	f
580	2015	1	final	122	2074	2	17	17.2	8.07	450	499	42.95	330	0.416509	m
581	2015	1	final	122	2074	2	17	17.2	8.07	450	499	50.92	550	0.416579	f
582	2015	1	final	122	2074	2	17	17.2	8.07	450	499	47.93	450	0.408686	m
583	2015	1	final	122	2074	2	17	17.2	8.07	450	499	38.89	240	0.408035	m
584	2015	1	final	122	2074	2	17	17.2	8.07	450	499	41.58	280	0.389497	f
585	2015	1	final	122	2074	2	17	17.2	8.07	450	499	40.83	260	0.381975	m
586	2015	1	final	122	2074	2	17	17.2	8.07	450	499	52.06	540	0.38272	f
587	2015	1	final	122	2074	2	17	17.2	8.07	450	499	48.11	500	0.449018	m
588	2015	1	final	122	2074	2	17	17.2	8.07	450	499	48.88	480	0.411006	m
589	2015	1	final	122	2074	2	17	17.2	8.07	450	499	52.68	540	0.369366	m
590	2015	1	final	122	2074	2	17	17.2	8.07	450	499	51.26	520	0.386071	f
591	2015	1	final	122	2074	2	17	17.2	8.07	450	499	47.82	400	0.36579	m
592	2015	1	final	122	2074	2	17	17.2	8.07	450	499	47.94	400	0.36305	f
593	2015	1	final	122	2074	2	17	17.2	8.07	450	499	45.75	360	0.375949	f
594	2015	1	final	122	2074	2	17	17.2	8.07	450	499	38.44	190	0.334506	f
595	2015	1	final	122	2074	2	17	17.2	8.07	450	499	49.84	540	0.436174	f
596	2015	1	final	122	2074	2	17	17.2	8.07	450	499	50.57	540	0.417556	f
597	2015	1	final	122	2074	2	17	17.2	8.07	450	499	43.01	310	0.389631	f
598	2015	1	final	122	2074	2	17	17.2	8.07	450	499	46.66	450	0.442974	f
599	2015	1	final	122	2074	2	17	17.2	8.07	450	499	46.02	390	0.400152	f
600	2015	1	final	122	2074	2	17	17.2	8.07	450	499	34.39	160	0.39339	m
601	2015	1	final	122	2074	2	17	17.2	8.07	450	499	38.21	230	0.412284	m
602	2015	1	final	122	2074	2	17	17.2	8.07	450	499	41.13	300	0.431167	f
603	2015	1	final	122	2074	2	17	17.2	8.07	450	499	46.29	370	0.373027	f
604	2015	1	final	122	2074	2	17	17.2	8.07	450	499	44.58	290	0.327324	f
605	2015	1	final	122	2074	2	17	17.2	8.07	450	499	38.44	220	0.387322	m
606	2015	1	final	122	2074	2	17	17.2	8.07	450	499	33.58	150	0.39614	m
607	2015	1	final	122	2074	2	17	17.2	8.07	450	499	43.46	360	0.438564	m
608	2015	1	final	122	2074	2	17	17.2	8.07	450	499	42.97	370	0.466343	f
609	2015	1	final	122	2074	2	17	17.2	8.07	450	499	47.78	390	0.357541	m
610	2015	1	final	122	2074	2	17	17.2	8.07	450	499	42.94	270	0.341018	f
611	2015	1	final	122	2074	2	17	17.2	8.07	450	499	35.68	190	0.418292	m
612	2015	1	final	122	2074	2	17	17.2	8.07	450	499	42.72	330	0.423273	m
613	2015	1	final	122	2074	2	17	17.2	8.07	450	499	34.86	210	0.495721	f
614	2015	1	final	122	2074	2	17	17.2	8.07	450	499	42.39	310	0.406978	f
615	2015	1	final	122	2074	2	17	17.2	8.07	450	499	49.45	470	0.388686	m
616	2015	1	final	122	2074	2	17	17.2	8.07	450	499	42.06	290	0.389754	f
617	2015	1	final	122	2074	2	17	17.2	8.07	450	499	47.03	390	0.374921	m
618	2015	1	final	122	2074	2	17	17.2	8.07	450	499	47.37	460	0.432761	f
619	2015	1	final	122	2074	2	17	17.2	8.07	450	499	41.9	280	0.380641	m
620	2015	1	final	122	2074	2	17	17.2	8.07	450	499	46.36	400	0.401448	m
621	2015	1	final	122	2074	2	17	17.2	8.07	450	499	44.01	330	0.387133	m
622	2015	1	final	122	2074	2	17	17.2	8.07	450	499	44.82	310	0.344307	f
623	2015	1	final	122	2074	2	17	17.2	8.07	450	499	37.8	210	0.388816	m
624	2015	1	final	122	2074	2	17	17.2	8.07	450	499	55.71	700	0.404854	m
625	2015	1	final	122	2074	2	17	17.2	8.07	450	499	45.39	370	0.395659	m
626	2015	1	final	122	2074	2	17	17.2	8.07	450	499	37.39	170	0.325224	m
627	2015	1	final	122	2074	2	17	17.2	8.07	450	499	41.21	280	0.400083	m
628	2015	1	final	122	2074	2	17	17.2	8.07	450	499	45.96	370	0.38112	f
629	2015	1	final	122	2074	2	17	17.2	8.07	450	499	41.35	310	0.438465	m
630	2015	1	final	122	2074	2	17	17.2	8.07	450	499	39.61	240	0.386186	m
631	2015	1	final	122	2074	2	17	17.2	8.07	450	499	35.29	190	0.432313	f
632	2015	1	final	122	2074	2	17	17.2	8.07	450	499	47.8	360	0.329624	m
633	2015	1	final	122	2074	2	17	17.2	8.07	450	499	39.25	270	0.446524	m
634	2015	1	final	122	2074	2	17	17.2	8.07	450	499	37.04	200	0.393566	m
635	2015	1	final	122	2074	2	17	17.2	8.07	450	499	48.35	420	0.371586	m
636	2015	1	final	122	2074	2	17	17.2	8.07	450	499	44.19	350	0.405598	f
637	2015	1	final	122	2074	2	17	17.2	8.07	450	499	49.35	480	0.399374	m
638	2015	1	final	122	2074	2	17	17.2	8.07	450	499	39.33	240	0.394493	f
639	2015	1	final	122	2074	2	17	17.2	8.07	450	499	41.35	310	0.438465	m
640	2015	1	final	122	2074	2	17	17.2	8.07	450	499	49.21	450	0.377618	m
641	2015	1	final	122	2074	2	17	17.2	8.07	450	499	45.49	370	0.393056	f
642	2015	1	final	122	2074	2	17	17.2	8.07	450	499	38.47	240	0.421546	f
643	2015	1	final	122	2074	2	17	17.2	8.07	450	499	39.87	270	0.426015	f
644	2015	1	final	122	2074	2	17	17.2	8.07	450	499	41.18	260	0.372318	f
645	2015	1	final	122	2074	2	17	17.2	8.07	450	499	44.36	360	0.412409	m
646	2015	1	final	122	2074	2	17	17.2	8.07	450	499	40.53	250	0.3755	m
647	2015	1	final	122	2074	2	17	17.2	8.07	450	499	44.81	400	0.444565	m
648	2015	1	final	122	2074	2	17	17.2	8.07	450	499	40.1	250	0.38771	f
649	2015	1	final	122	2074	2	17	17.2	8.07	450	499	38.51	250	0.437743	f
650	2015	1	final	122	2074	2	17	17.2	8.07	450	499	38.33	210	0.372909	f
651	2015	1	final	122	2074	2	17	17.2	8.07	450	499	29.38	110	0.433748	m
652	2015	1	final	122	2074	2	17	17.2	8.07	450	499	36.36	200	0.416062	m
653	2015	1	final	122	2074	2	17	17.2	8.07	450	499	31.72	120	0.375995	m
654	2015	1	final	122	2074	2	17	17.2	8.07	450	499	47.02	420	0.404019	f
655	2015	1	final	122	2074	2	17	17.2	8.07	450	499	35.32	180	0.408517	m
656	2015	1	final	122	2074	2	17	17.2	8.07	450	499	44.75	360	0.40172	f
657	2015	1	final	122	2074	2	17	17.2	8.07	450	499	41.67	320	0.442262	f
658	2015	1	final	122	2074	2	17	17.2	8.07	450	499	42.26	310	0.410746	m
659	2015	1	final	122	2074	2	17	17.2	8.07	450	499	41.13	290	0.416794	f
660	2015	1	final	122	2074	2	17	17.2	8.07	450	499	38.4	210	0.370873	m
661	2015	1	final	122	2074	2	17	17.2	8.07	450	499	42.59	320	0.414216	m
662	2015	1	final	122	2074	2	17	17.2	8.07	450	499	42.64	280	0.361166	f
663	2015	1	final	122	2074	2	17	17.2	8.07	450	499	34.61	160	0.385936	m
664	2015	1	final	122	2074	2	17	17.2	8.07	450	499	41.98	300	0.405503	f
665	2015	1	final	122	2074	2	17	17.2	8.07	450	499	39.86	250	0.394755	f
666	2015	1	final	122	2074	2	17	17.2	8.07	450	499	42.43	290	0.379646	m
667	2015	1	final	122	2074	2	17	17.2	8.07	450	499	35.04	180	0.418389	f
668	2015	1	final	122	2074	2	17	17.2	8.07	450	499	43.65	350	0.420838	m
669	2015	1	final	122	2074	2	17	17.2	8.07	450	499	39.05	270	0.45342	f
670	2015	1	final	122	2074	2	17	17.2	8.07	450	499	39.32	260	0.427694	m
671	2015	1	final	122	2074	2	17	17.2	8.07	450	499	41.84	240	0.32767	f
672	2015	1	final	122	2074	2	17	17.2	8.07	450	499	48.08	430	0.386879	m
673	2015	1	final	122	2074	2	17	17.2	8.07	450	499	30.59	130	0.454156	m
674	2015	1	final	122	2074	2	17	17.2	8.07	450	499	38.8	220	0.376641	m
675	2015	1	final	122	2074	2	17	17.2	8.07	450	499	45.96	380	0.39142	f
676	2015	1	final	122	2074	2	17	17.2	8.07	450	499	44.59	320	0.360942	f
677	2015	1	final	122	2074	2	17	17.2	8.07	450	499	41.78	270	0.370219	m
678	2015	1	final	122	2074	2	17	17.2	8.07	450	499	32.13	140	0.422081	m
679	2015	1	final	122	2074	2	17	17.2	8.07	450	499	30.06	110	0.404973	f
680	2015	1	final	122	2074	2	17	17.2	8.07	450	499	39.29	240	0.395699	m
681	2015	1	final	122	2074	2	17	17.2	8.07	450	499	35.29	180	0.40956	m
682	2015	1	final	122	2074	2	17	17.2	8.07	450	499	29.79	120	0.45391	m
683	2015	1	final	122	2074	2	17	17.2	8.07	450	499	27.69	70	0.329708	f
684	2015	1	final	122	2074	2	17	17.2	8.07	450	499	41.74	270	0.371284	f
685	2015	1	final	122	2074	2	17	17.2	8.07	450	499	40.78	300	0.442364	f
686	2015	1	final	122	2074	2	17	17.2	8.07	450	499	35.07	200	0.463685	f
687	2015	1	final	122	2074	2	17	17.2	8.07	450	499	32.91	170	0.476942	f
688	2015	1	final	122	2074	2	17	17.2	8.07	450	499	42.67	300	0.386148	m
689	2015	1	final	122	2074	2	17	17.2	8.07	450	499	36.49	180	0.370468	m
690	2015	1	final	122	2074	2	17	17.2	8.07	450	499	40.55	250	0.374945	f
691	2015	1	final	122	2074	2	17	17.2	8.07	450	499	42.13	320	0.427933	m
692	2015	1	final	122	2074	3	17	17.5	7.42	450	499	44.24	370	0.427323	m
693	2015	1	final	122	2074	3	17	17.5	7.42	2200	2295	56.16	650	0.366971	f
694	2015	1	final	122	2074	3	17	17.5	7.42	2200	2295	47.51	430	0.400971	f
695	2015	1	final	122	2074	3	17	17.5	7.42	2200	2295	36.08	160	0.340659	m
696	2015	1	final	122	2074	3	17	17.5	7.42	2200	2295	42.18	280	0.373111	m
697	2015	1	final	122	2074	3	17	17.5	7.42	2200	2295	30.03	180	0.664671	m
698	2015	1	final	122	2074	3	17	17.5	7.42	2200	2295	46.08	410	0.419031	f
699	2015	1	final	122	2074	3	17	17.5	7.42	2200	2295	42.27	300	0.397214	m
700	2015	1	final	122	2074	3	17	17.5	7.42	2200	2295	45.39	370	0.395659	f
701	2015	1	final	122	2074	3	17	17.5	7.42	2200	2295	42.31	390	0.514915	f
702	2015	1	final	122	2074	3	17	17.5	7.42	2200	2295	49.36	450	0.374186	f
703	2015	1	final	122	2074	3	17	17.5	7.42	2200	2295	42.86	360	0.457242	f
704	2015	1	final	122	2074	3	17	17.5	7.42	2200	2295	49.91	450	0.361951	f
705	2015	1	final	122	2074	3	17	17.5	7.42	2200	2295	53	580	0.389583	m
706	2015	1	final	122	2074	3	17	17.5	7.42	2200	2295	41.75	280	0.384759	m
707	2015	1	final	122	2074	3	17	17.5	7.42	2200	2295	39.93	260	0.40839	m
708	2015	1	final	122	2074	3	17	17.5	7.42	2200	2295	34.81	160	0.379322	m
709	2015	1	final	122	2074	3	17	17.5	7.42	2200	2295	44.4	380	0.434145	f
710	2015	1	final	122	2074	3	17	17.5	7.42	2200	2295	45.48	340	0.361424	f
711	2015	1	final	122	2074	3	17	17.5	7.42	2200	2295	31.61	170	0.538239	f
712	2015	1	final	122	2074	3	17	17.5	7.42	2200	2295	44.17	370	0.429358	f
713	2015	1	final	122	2074	3	17	17.5	7.42	2200	2295	44.84	380	0.42149	m
714	2015	1	final	122	2074	3	17	17.5	7.42	2200	2295	43.6	330	0.398157	f
715	2015	1	final	122	2074	3	17	17.5	7.42	2200	2295	45.19	400	0.433444	m
716	2015	1	final	122	2074	3	17	17.5	7.42	2200	2295	42.1	300	0.402045	f
717	2015	1	final	122	2074	3	17	17.5	7.42	2200	2295	31.91	150	0.461648	m
718	2015	1	final	122	2074	3	17	17.5	7.42	2200	2295	48.8	460	0.395821	f
719	2015	1	final	122	2074	3	17	17.5	7.42	2200	2295	46.4	390	0.390401	f
720	2015	1	final	122	2074	3	17	17.5	7.42	2200	2295	48.07	400	0.360112	m
721	2015	1	final	122	2074	3	17	17.5	7.42	2200	2295	40.76	290	0.428248	m
722	2015	1	final	122	2074	3	17	17.5	7.42	2200	2295	43.6	320	0.386092	f
723	2015	1	final	122	2074	3	17	17.5	7.42	2200	2295	49.4	470	0.389867	f
724	2015	1	final	122	2074	3	17	17.5	7.42	2200	2295	41.27	300	0.426794	f
725	2015	1	final	122	2074	3	17	17.5	7.42	2200	2295	43.53	380	0.460699	m
726	2015	1	final	122	2074	3	17	17.5	7.42	2200	2295	42.39	310	0.406978	f
727	2015	1	final	122	2074	3	17	17.5	7.42	2200	2295	53.32	600	0.395805	f
728	2015	1	final	122	2074	3	17	17.5	7.42	2200	2295	42.14	420	0.561262	f
729	2015	1	final	122	2074	3	17	17.5	7.42	2200	2295	43.52	330	0.400357	f
730	2015	1	final	122	2074	3	17	17.5	7.42	2200	2295	44.75	360	0.40172	f
731	2015	1	final	122	2074	3	17	17.5	7.42	2200	2295	41.43	280	0.393743	m
732	2015	1	final	122	2074	3	17	17.5	7.42	2200	2295	38.9	260	0.441697	m
733	2015	1	final	122	2074	3	17	17.5	7.42	2200	2295	49.8	530	0.429129	m
734	2015	1	final	122	2074	3	17	17.5	7.42	2200	2295	47.96	430	0.38979	f
735	2015	1	final	122	2074	3	17	17.5	7.42	2200	2295	45.52	320	0.339268	f
736	2015	1	final	122	2074	3	17	17.5	7.42	2200	2295	45.58	360	0.380171	f
737	2015	1	final	122	2074	3	17	17.5	7.42	2200	2295	40.84	280	0.411056	m
738	2015	1	final	122	2074	3	17	17.5	7.42	2200	2295	39.41	260	0.42477	f
739	2015	1	final	122	2074	3	17	17.5	7.42	2200	2295	45.29	450	0.484402	m
740	2015	1	final	122	2074	3	17	17.5	7.42	2200	2295	45.46	390	0.415123	f
741	2015	1	final	122	2074	3	17	17.5	7.42	2200	2295	40.3	240	0.366687	f
742	2015	1	final	122	2074	3	17	17.5	7.42	2200	2295	46.86	380	0.369298	f
743	2015	1	final	122	2074	3	17	17.5	7.42	2200	2295	37.29	220	0.424273	m
744	2015	1	final	122	2074	3	17	17.5	7.42	2200	2295	38.24	220	0.393431	f
745	2015	1	final	122	2074	3	17	17.5	7.42	2200	2295	43.61	350	0.421997	m
746	2015	1	final	122	2074	3	17	17.5	7.42	2200	2295	37.49	210	0.398541	f
747	2015	1	final	122	2074	3	17	17.5	7.42	2200	2295	45.95	280	0.288603	m
748	2015	1	final	122	2074	3	17	17.5	7.42	2200	2295	40.03	280	0.436517	m
749	2015	1	final	122	2074	3	17	17.5	7.42	2200	2295	35.23	190	0.434526	m
750	2015	1	final	122	2074	3	17	17.5	7.42	2200	2295	42.42	340	0.445417	f
751	2015	1	final	122	2074	3	17	17.5	7.42	2200	2295	43.38	330	0.404246	f
752	2015	1	final	122	2074	3	17	17.5	7.42	2200	2295	47.3	450	0.425235	f
753	2015	1	final	122	2074	3	17	17.5	7.42	2200	2295	43.23	360	0.445602	f
754	2015	1	final	122	2074	3	17	17.5	7.42	2200	2295	40.43	270	0.408557	m
755	2015	1	final	122	2074	3	17	17.5	7.42	2200	2295	34.43	190	0.465524	m
756	2015	1	final	122	2074	3	17	17.5	7.42	2200	2295	43.42	340	0.415345	m
757	2015	1	final	122	2074	3	17	17.5	7.42	2200	2295	39.65	260	0.417103	f
758	2015	1	final	122	2074	3	17	17.5	7.42	2200	2295	42.8	280	0.35713	f
759	2015	1	final	122	2074	3	17	17.5	7.42	2200	2295	41.38	280	0.395172	m
760	2015	1	final	122	2074	3	17	17.5	7.42	2200	2295	43.34	310	0.380798	m
761	2015	1	final	122	2074	3	17	17.5	7.42	2200	2295	35.13	180	0.415182	f
762	2015	1	final	122	2074	3	17	17.5	7.42	2200	2295	32.33	170	0.503074	m
763	2015	1	final	122	2074	3	17	17.5	7.42	2200	2295	42.43	350	0.458194	m
764	2015	1	final	122	2074	3	17	17.5	7.42	2200	2295	46.12	360	0.366973	f
765	2015	1	final	122	2074	3	17	17.5	7.42	2200	2295	41.78	320	0.438778	f
766	2015	1	final	122	2074	3	17	17.5	7.42	2200	2295	46.13	310	0.315799	f
767	2015	1	final	122	2074	3	17	17.5	7.42	2200	2295	42.71	270	0.346557	m
768	2015	1	final	122	2074	3	17	17.5	7.42	2200	2295	45.98	370	0.380623	f
769	2015	1	final	122	2074	3	17	17.5	7.42	2200	2295	39.84	260	0.411164	m
770	2015	1	final	122	2074	3	17	17.5	7.42	2200	2295	42.63	290	0.374328	m
771	2015	1	final	122	2074	3	17	17.5	7.42	2200	2295	39.31	270	0.444482	m
772	2015	1	final	122	2074	3	17	17.5	7.42	2200	2295	36.2	200	0.421604	m
773	2015	1	final	122	2074	3	17	17.5	7.42	2200	2295	34.41	230	0.564513	m
774	2015	1	final	122	2074	3	17	17.5	7.42	2200	2295	36.28	200	0.418821	m
775	2015	1	final	122	2074	3	17	17.5	7.42	2200	2295	50.38	470	0.367556	f
776	2015	1	final	122	2074	3	17	17.5	7.42	2200	2295	37.06	190	0.373282	m
777	2015	1	final	122	2074	3	17	17.5	7.42	2200	2295	40.38	290	0.440452	m
778	2015	1	final	122	2074	3	17	17.5	7.42	2200	2295	40.21	280	0.430681	m
779	2015	1	final	122	2074	3	17	17.5	7.42	2200	2295	29.2	100	0.401653	m
780	2015	1	final	122	2074	3	17	17.5	7.42	2200	2295	35.91	180	0.388711	m
781	2015	1	final	122	2074	3	17	17.5	7.42	2200	2295	41.39	310	0.437195	m
782	2015	1	final	122	2074	3	17	17.5	7.42	2200	2295	31.01	130	0.435951	f
783	2015	1	final	122	2074	3	17	17.5	7.42	2200	2295	42.79	320	0.408435	f
784	2015	1	final	122	2074	3	17	17.5	7.42	2200	2295	36.38	200	0.415376	f
785	2015	1	final	122	2074	3	17	17.5	7.42	2200	2295	41.97	310	0.419319	f
786	2015	1	final	122	2074	3	17	17.5	7.42	2200	2295	42.52	400	0.520332	f
787	2015	1	final	122	2074	3	17	17.5	7.42	2200	2295	45.43	380	0.40528	f
788	2015	1	final	122	2074	3	17	17.5	7.42	2200	2295	45.63	400	0.421026	f
789	2015	1	final	122	2074	3	17	17.5	7.42	2200	2295	41.92	330	0.447971	f
790	2015	1	final	122	2074	3	17	17.5	7.42	2200	2295	38.75	250	0.42966	m
791	2015	1	final	122	2074	3	17	17.5	7.42	2200	2295	41.59	320	0.444819	f
792	2015	1	final	122	2074	3	17	17.5	7.42	2200	2295	42.27	260	0.344252	f
793	2015	1	final	122	2074	3	17	17.5	7.42	2200	2295	40.26	260	0.39843	m
794	2015	1	final	122	2074	3	17	17.5	7.42	2200	2295	31.24	140	0.459193	m
795	2015	1	final	122	2074	3	17	17.5	7.42	2200	2295	32.68	160	0.458431	m
796	2015	1	final	122	2074	3	17	17.5	7.42	2200	2295	34.49	180	0.438726	m
797	2015	1	final	122	2074	3	17	17.5	7.42	2200	2295	45.37	250	0.267691	f
798	2015	1	final	122	2074	3	17	17.5	7.42	2200	2295	35.96	200	0.430101	m
799	2015	1	final	122	2074	3	17	17.5	7.42	2200	2295	43.5	340	0.413058	m
800	2015	1	final	122	2074	3	17	17.5	7.42	2200	2295	33.93	170	0.435208	m
801	2015	1	final	122	2074	3	17	17.5	7.42	2200	2295	40.26	360	0.551672	f
802	2015	1	final	122	2074	3	17	17.5	7.42	2200	2295	41.62	340	0.471599	f
803	2015	1	final	122	2074	3	17	17.5	7.42	2200	2295	38.33	220	0.390667	m
804	2015	1	final	122	2074	3	17	17.5	7.42	2200	2295	38.11	190	0.343271	m
805	2015	1	final	122	2074	3	17	17.5	7.42	2200	2295	30.78	140	0.480089	m
806	2015	1	final	122	2074	3	17	17.5	7.42	2200	2295	34.68	170	0.407579	m
807	2015	1	final	122	2074	3	17	17.5	7.42	2200	2295	39.29	240	0.395699	m
808	2015	1	final	122	2074	3	17	17.5	7.42	2200	2295	37.72	230	0.428561	f
809	2015	1	final	122	2074	3	17	17.5	7.42	2200	2295	42.61	300	0.387781	f
810	2015	1	final	122	2074	3	17	17.5	7.42	2200	2295	41.33	310	0.439102	f
811	2015	1	final	122	2074	3	17	17.5	7.42	2200	2295	40.49	290	0.436872	m
812	2015	1	final	122	2074	3	17	17.5	7.42	2200	2295	37.44	210	0.40014	m
813	2015	1	final	122	2074	3	17	17.5	7.42	2200	2295	45.34	370	0.39697	f
814	2015	1	final	122	2074	3	17	17.5	7.42	2200	2295	40.31	230	0.351147	f
815	2015	1	final	122	2074	3	17	17.5	7.42	2200	2295	33.7	140	0.365795	m
816	2015	1	final	122	2074	3	17	17.5	7.42	2200	2295	42.34	300	0.395247	m
817	2015	1	final	122	2074	3	17	17.5	7.42	2200	2295	31.94	160	0.491038	m
818	2015	1	final	122	2074	3	17	17.5	7.42	2200	2295	45.26	380	0.409864	m
819	2015	1	final	122	2074	3	17	17.5	7.42	2200	2295	31.48	130	0.416715	m
820	2015	1	final	122	2074	3	17	17.5	7.42	2200	2295	29.78	100	0.37864	f
821	2015	1	final	122	2074	3	17	17.5	7.42	2200	2295	39.12	220	0.367474	m
822	2015	1	final	122	2074	3	17	17.5	7.42	2200	2295	29.34	110	0.435524	m
823	2015	1	final	122	2074	3	17	17.5	7.42	2200	2295	36.38	190	0.394608	m
824	2015	1	final	122	2074	3	17	17.5	7.42	2200	2295	40.7	260	0.385647	f
825	2015	1	final	122	2074	3	17	17.5	7.42	2200	2295	33.72	190	0.495554	m
826	2015	1	final	122	2074	3	17	17.5	7.42	2200	2295	41.39	270	0.380783	f
827	2015	1	final	122	2074	3	17	17.5	7.42	2200	2295	42.18	170	0.226532	m
828	2015	1	final	122	2074	3	17	17.5	7.42	2200	2295	36.39	190	0.394282	m
829	2015	1	final	122	2074	3	17	17.5	7.42	2200	2295	39.1	260	0.434954	f
830	2015	1	final	122	2074	3	17	17.5	7.42	2200	2295	24.9	60	0.388645	m
831	2015	1	final	122	2074	3	17	17.5	7.42	2200	2295	25.34	60	0.368749	m
832	2015	1	final	122	2074	3	17	17.5	7.42	2200	2295	31.95	120	0.367933	m
833	2015	1	final	122	2074	3	17	17.5	7.42	2200	2295	27.01	90	0.45674	m
834	2015	1	final	122	2074	3	17	17.5	7.42	2200	2295	29.36	100	0.395123	m
835	2015	1	final	122	2074	3	17	17.5	7.42	2200	2295	27.41	100	0.485594	m
836	2015	1	final	122	2074	3	17	17.5	7.42	2200	2295	33.27	160	0.434472	m
837	2015	1	final	122	2074	3	17	17.5	7.42	2200	2295	29.47	120	0.468857	m
838	2015	1	final	122	2074	3	17	17.5	7.42	2200	2295	22.45	50	0.441897	m
839	2015	1	final	122	2074	3	17	17.5	7.42	2200	2295	31.4	130	0.419908	m
840	2015	1	final	122	2074	3	17	17.5	7.42	2200	2295	32.96	150	0.418919	f
841	2015	1	final	122	2074	3	17	17.5	7.42	2200	2295	26.59	90	0.478727	f
842	2015	1	final	122	2074	3	17	17.5	7.42	2200	2295	29.12	110	0.44547	f
843	2015	1	final	122	2074	3	17	17.5	7.42	2200	2295	37.12	250	0.488783	m
844	2015	1	final	122	2074	3	17	17.5	7.42	2200	2295	32.19	150	0.449706	m
845	2015	1	final	122	2074	3	17	17.5	7.42	2200	2295	22.7	80	0.683931	m
846	2015	1	final	122	2074	3	17	17.5	7.42	2200	2295	32.7	140	0.400391	m
847	2015	1	final	122	2074	3	17	17.5	7.42	2200	2295	24.98	90	0.577385	m
848	2015	1	final	122	2074	3	17	17.5	7.42	2200	2295	33.83	180	0.464907	m
849	2015	1	final	122	2074	3	17	17.5	7.42	2200	2295	31.91	130	0.400095	m
850	2015	1	final	122	2074	3	17	17.5	7.42	2200	2295	36.58	220	0.449461	f
851	2015	1	final	122	2074	3	17	17.5	7.42	2200	2295	35.16	190	0.437126	f
852	2015	1	final	122	2074	3	17	17.5	7.42	2200	2295	38.66	230	0.398054	m
853	2015	1	final	122	2074	3	17	17.5	7.42	2200	2295	50.49	540	0.419544	m
854	2015	1	final	122	2074	3	17	17.5	7.42	2200	2295	49.18	610	0.512819	f
855	2015	1	final	122	2074	3	17	17.5	7.42	2200	2295	43.56	350	0.423452	m
856	2015	1	final	122	2074	3	17	17.5	7.42	2200	2295	49.76	500	0.405816	f
857	2015	1	final	122	2074	3	17	17.5	7.42	2200	2295	46.69	420	0.412646	f
858	2015	1	final	122	2074	3	17	17.5	7.42	2200	2295	45.88	410	0.424535	m
859	2015	1	final	122	2074	3	17	17.5	7.42	2200	2295	51.13	490	0.36658	f
860	2015	1	final	122	2074	3	17	17.5	7.42	2200	2295	42.45	360	0.470619	m
861	2015	1	final	122	2074	3	17	17.5	7.42	2200	2295	46.12	440	0.448523	m
862	2015	1	final	122	2074	3	17	17.5	7.42	2200	2295	41.77	300	0.41165	m
863	2015	1	final	122	2074	3	17	17.5	7.42	2200	2295	42.63	340	0.438867	m
864	2015	1	final	122	2074	3	17	17.5	7.42	2200	2295	41.48	320	0.448367	f
865	2015	1	final	122	2074	3	17	17.5	7.42	2200	2295	44.69	360	0.40334	f
866	2015	1	final	122	2074	3	17	17.5	7.42	2200	2295	38.15	250	0.450253	m
867	2015	1	final	122	2074	3	17	17.5	7.42	2200	2295	44.92	370	0.408209	f
868	2015	1	final	122	2074	3	17	17.5	7.42	2200	2295	36.72	300	0.605917	m
869	2015	1	final	122	2074	3	17	17.5	7.42	2200	2295	45.15	390	0.423732	f
870	2015	1	final	122	2074	3	17	17.5	7.42	2200	2295	36.48	180	0.370773	m
871	2015	1	final	122	2074	3	17	17.5	7.42	2200	2295	48.11	460	0.413097	f
872	2015	1	final	122	2074	3	17	17.5	7.42	2200	2295	42.13	290	0.387814	m
873	2015	1	final	122	2074	3	17	17.5	7.42	2200	2295	41.9	280	0.380641	f
874	2015	1	final	122	2074	3	17	17.5	7.42	2200	2295	42.87	330	0.418845	f
875	2015	1	final	122	2074	3	17	17.5	7.42	2200	2295	30.75	120	0.412711	f
876	2015	1	final	122	2074	3	17	17.5	7.42	2200	2295	37.23	230	0.445706	m
877	2015	1	final	122	2074	3	17	17.5	7.42	2200	2295	40.89	310	0.45343	m
878	2015	1	final	122	2074	3	17	17.5	7.42	2200	2295	45.11	410	0.446648	f
879	2015	1	final	122	2074	3	17	17.5	7.42	2200	2295	41.83	310	0.423544	f
880	2015	1	final	122	2074	3	17	17.5	7.42	2200	2295	41.93	310	0.42052	m
881	2015	1	final	122	2074	3	17	17.5	7.42	2200	2295	42.38	360	0.472955	m
882	2015	1	final	122	2074	3	17	17.5	7.42	2200	2295	41.09	220	0.317113	m
883	2015	1	final	122	2074	3	17	17.5	7.42	2200	2295	33.48	170	0.452994	f
884	2015	1	final	122	2074	3	17	17.5	7.42	2200	2295	41.02	330	0.478109	f
885	2015	1	final	122	2074	3	17	17.5	7.42	2200	2295	39.61	290	0.466642	m
886	2015	1	final	122	2074	3	17	17.5	7.42	2200	2295	45.12	440	0.479011	f
887	2015	1	final	122	2074	3	17	17.5	7.42	2200	2295	39.67	260	0.416473	m
888	2015	1	final	122	2074	3	17	17.5	7.42	2200	2295	42.2	300	0.399194	m
889	2015	1	final	122	2074	3	17	17.5	7.42	2200	2295	39.27	300	0.49538	m
890	2015	1	final	122	2074	3	17	17.5	7.42	2200	2295	42.54	300	0.389699	f
891	2015	1	final	122	2074	3	17	17.5	7.42	2200	2295	41.94	370	0.501553	f
892	2015	1	final	122	2074	3	17	17.5	7.42	2200	2295	34.93	190	0.445818	m
893	2015	1	final	122	2074	3	17	17.5	7.42	2200	2295	49.95	540	0.433299	f
894	2015	1	final	122	2074	3	17	17.5	7.42	2200	2295	38.35	270	0.478705	m
895	2015	1	final	122	2074	3	17	17.5	7.42	2200	2295	29.21	140	0.561737	m
896	2015	1	final	122	2074	3	17	17.5	7.42	2200	2295	38.26	250	0.44638	f
897	2015	1	final	122	2074	3	17	17.5	7.42	2200	2295	44.44	330	0.376003	f
898	2015	1	final	122	2074	3	17	17.5	7.42	2200	2295	43.86	340	0.40297	f
899	2015	1	final	122	2074	3	17	17.5	7.42	2200	2295	37.36	240	0.460247	m
900	2015	1	final	122	2074	3	17	17.5	7.42	2200	2295	45.34	390	0.418427	f
901	2015	1	final	122	2074	3	17	17.5	7.42	2200	2295	37.16	220	0.428742	m
902	2015	1	final	122	2074	3	17	17.5	7.42	2200	2295	39.42	270	0.440772	m
903	2015	1	final	122	2074	3	17	17.5	7.42	2200	2295	43.92	330	0.389517	m
904	2015	1	final	122	2074	3	17	17.5	7.42	2200	2295	40.51	180	0.270761	f
905	2015	1	final	122	2074	3	17	17.5	7.42	2200	2295	32.32	150	0.444301	f
906	2015	1	final	122	2074	3	17	17.5	7.42	2200	2295	46.56	450	0.445834	m
907	2015	1	final	122	2074	3	17	17.5	7.42	2200	2295	46.1	400	0.408279	f
908	2015	1	final	122	2074	3	17	17.5	7.42	2200	2295	28.8	100	0.418622	f
909	2015	1	final	122	2074	3	17	17.5	7.42	2200	2295	44.67	340	0.381444	f
910	2015	1	final	122	2074	3	17	17.5	7.42	2200	2295	35.57	220	0.488845	f
911	2015	1	final	122	2074	3	17	17.5	7.42	2200	2295	41.22	250	0.356957	m
912	2015	1	final	122	2074	3	17	17.5	7.42	2200	2295	43.23	360	0.445602	m
913	2015	1	final	122	2074	3	17	17.5	7.42	2200	2295	45.69	360	0.377432	m
914	2015	1	final	122	2074	3	17	17.5	7.42	2200	2295	46.83	440	0.42843	f
915	2015	1	final	122	2074	3	17	17.5	7.42	2200	2295	40.44	280	0.423374	f
916	2015	1	final	122	2074	3	17	17.5	7.42	2200	2295	41.92	450	0.61087	m
917	2015	1	final	122	2074	3	17	17.5	7.42	2200	2295	41.78	320	0.438778	f
918	2015	1	final	122	2074	3	17	17.5	7.42	2200	2295	39.01	250	0.421126	f
919	2015	1	final	122	2074	3	17	17.5	7.42	2200	2295	28.59	110	0.470707	m
920	2015	1	final	122	2074	3	17	17.5	7.42	2200	2295	48.48	480	0.421263	f
921	2015	1	final	122	2074	3	17	17.5	7.42	2200	2295	40.92	280	0.40865	m
922	2015	1	final	122	2074	3	17	17.5	7.42	2200	2295	46.36	430	0.431557	f
923	2015	1	final	122	2074	3	17	17.5	7.42	2200	2295	33.05	160	0.443206	m
924	2015	1	final	122	2074	3	17	17.5	7.42	2200	2295	36.36	170	0.353653	m
925	2015	1	final	122	2074	3	17	17.5	7.42	2200	2295	41.48	280	0.392321	f
926	2015	1	final	122	2074	3	17	17.5	7.42	2200	2295	42.37	330	0.433849	m
927	2015	1	final	122	2074	3	17	17.5	7.42	2200	2295	37.85	210	0.387277	f
928	2015	1	final	122	2074	3	17	17.5	7.42	2200	2295	47.27	380	0.359772	m
929	2015	1	final	122	2074	3	17	17.5	7.42	2200	2295	42.55	310	0.402405	m
930	2015	1	final	122	2074	3	17	17.5	7.42	2200	2295	37.53	200	0.37835	m
931	2015	1	final	122	2074	3	17	17.5	7.42	2200	2295	36.12	250	0.530514	f
932	2015	1	final	122	2074	3	17	17.5	7.42	2200	2295	40.85	290	0.425424	f
933	2015	1	final	122	2074	3	17	17.5	7.42	2200	2295	50.35	510	0.399551	m
934	2015	1	final	122	2074	3	17	17.5	7.42	2200	2295	47.65	440	0.40669	m
935	2015	1	final	122	2074	3	17	17.5	7.42	2200	2295	39.24	260	0.430315	m
936	2015	1	final	122	2074	3	17	17.5	7.42	2200	2295	28.27	110	0.486873	m
937	2015	1	final	122	2074	3	17	17.5	7.42	2200	2295	33.18	160	0.438017	f
938	2015	1	final	122	2074	3	17	17.5	7.42	2200	2295	32.63	140	0.402974	m
939	2015	1	final	122	2074	3	17	17.5	7.42	2200	2295	41.38	290	0.409286	m
940	2015	1	final	122	2074	3	17	17.5	7.42	2200	2295	34.41	180	0.441793	m
941	2015	1	final	122	2074	3	17	17.5	7.42	2200	2295	44.62	380	0.427755	f
942	2015	1	final	122	2074	3	17	17.5	7.42	2200	2295	32.06	140	0.424852	m
943	2015	1	final	122	2074	3	17	17.5	7.42	2200	2295	33.95	160	0.408884	m
944	2015	1	final	122	2074	3	17	17.5	7.42	2200	2295	37.99	250	0.455966	f
945	2015	1	final	122	2074	3	17	17.5	7.42	2200	2295	36.47	250	0.515386	m
946	2015	1	final	122	2074	3	17	17.5	7.42	2200	2295	29.14	120	0.484967	m
947	2015	1	final	122	2074	3	17	17.5	7.42	2200	2295	32.17	150	0.450545	m
948	2015	1	final	122	2074	3	17	17.5	7.42	2200	2295	30.34	120	0.429669	m
949	2015	1	final	122	2074	3	17	17.5	7.42	2200	2295	28.6	110	0.470213	m
950	2015	1	final	122	2074	3	17	17.5	7.42	2200	2295	27.41	90	0.437034	m
951	2015	1	final	122	2074	3	17	17.5	7.42	2200	2295	35.35	190	0.430116	m
952	2015	1	final	122	2074	3	17	17.5	7.42	2200	2295	37.45	200	0.38078	m
953	2015	1	final	122	2074	3	17	17.5	7.42	2200	2295	36.02	180	0.38516	m
954	2015	1	final	122	2074	3	17	17.5	7.42	2200	2295	29.35	110	0.435079	m
955	2015	1	final	122	2074	3	17	17.5	7.42	2200	2295	30.84	140	0.477293	m
956	2015	1	final	122	2074	3	17	17.5	7.42	2200	2295	32.13	140	0.422081	m
957	2015	1	final	122	2074	3	17	17.5	7.42	2200	2295	33.5	140	0.372386	f
958	2015	1	final	122	2074	3	17	17.5	7.42	2200	2295	36.14	200	0.423707	f
959	2015	1	final	122	2074	3	17	17.5	7.42	2200	2295	29.01	100	0.409597	m
960	2015	1	final	122	2074	3	17	17.5	7.42	2200	2295	30.95	140	0.472222	m
961	2015	1	final	122	2074	3	17	17.5	7.42	2200	2295	35.62	170	0.376155	m
962	2015	1	final	122	2074	3	17	17.5	7.42	2200	2295	35.32	180	0.408517	m
963	2015	1	final	122	2074	3	17	17.5	7.42	2200	2295	21.67	50	0.491353	m
964	2015	1	final	122	2074	3	17	17.5	7.42	2200	2295	27.04	100	0.505801	m
965	2015	1	final	122	2074	3	17	17.5	7.42	2200	2295	36.01	170	0.364066	m
966	2015	1	final	122	2074	3	17	17.5	7.42	2200	2295	30.64	110	0.382408	f
967	2015	1	final	122	2074	3	17	17.5	7.42	2200	2295	39.66	270	0.432818	m
968	2015	1	final	122	2074	3	17	17.5	7.42	2200	2295	36.65	200	0.406264	m
969	2015	1	final	122	2074	3	17	17.5	7.42	2200	2295	47.02	400	0.38478	f
970	2015	1	final	122	2074	3	17	17.5	7.42	2200	2295	32.04	120	0.364841	m
971	2015	1	final	122	2074	3	17	17.5	7.42	2200	2295	38.03	220	0.399985	m
972	2015	1	final	122	2074	3	17	17.5	7.42	2200	2295	30.48	130	0.459091	f
973	2015	1	final	122	2074	3	17	17.5	7.42	2200	2295	32.64	130	0.373846	m
974	2015	1	final	122	2074	4	17	17.5	7.43	2200	2295	49.65	490	0.400349	f
975	2015	1	final	122	2074	4	17	17.5	7.43	2200	2283	42.12	380	0.508532	f
976	2015	1	final	122	2074	4	17	17.5	7.43	2200	2283	45.63	410	0.431551	f
977	2015	1	final	122	2074	4	17	17.5	7.43	2200	2283	42.53	350	0.454969	m
978	2015	1	final	122	2074	4	17	17.5	7.43	2200	2283	44.71	390	0.436366	m
979	2015	1	final	122	2074	4	17	17.5	7.43	2200	2283	44.54	410	0.464016	m
980	2015	1	final	122	2074	4	17	17.5	7.43	2200	2283	35.77	240	0.52439	f
981	2015	1	final	122	2074	4	17	17.5	7.43	2200	2283	41.65	280	0.387537	m
982	2015	1	final	122	2074	4	17	17.5	7.43	2200	2283	47.03	440	0.422988	f
983	2015	1	final	122	2074	4	17	17.5	7.43	2200	2283	46.14	420	0.427579	f
984	2015	1	final	122	2074	4	17	17.5	7.43	2200	2283	45.46	360	0.38319	f
985	2015	1	final	122	2074	4	17	17.5	7.43	2200	2283	39.95	280	0.439145	m
986	2015	1	final	122	2074	4	17	17.5	7.43	2200	2283	39.33	270	0.443805	f
987	2015	1	final	122	2074	4	17	17.5	7.43	2200	2283	35.18	200	0.459349	m
988	2015	1	final	122	2074	4	17	17.5	7.43	2200	2283	49.31	560	0.467071	m
989	2015	1	final	122	2074	4	17	17.5	7.43	2200	2283	50.42	540	0.421294	m
990	2015	1	final	122	2074	4	17	17.5	7.43	2200	2283	40.98	270	0.392327	f
991	2015	1	final	122	2074	4	17	17.5	7.43	2200	2283	41.97	340	0.459899	f
992	2015	1	final	122	2074	4	17	17.5	7.43	2200	2283	54.2	540	0.339153	f
993	2015	1	final	122	2074	4	17	17.5	7.43	2200	2283	46.77	480	0.46918	m
994	2015	1	final	122	2074	4	17	17.5	7.43	2200	2283	37.4	260	0.497002	f
995	2015	1	final	122	2074	4	17	17.5	7.43	2200	2283	38	210	0.382709	f
996	2015	1	final	122	2074	4	17	17.5	7.43	2200	2283	45.35	430	0.461038	f
997	2015	1	final	122	2074	4	17	17.5	7.43	2200	2283	40.75	300	0.443342	m
998	2015	1	final	122	2074	4	17	17.5	7.43	2200	2283	45.15	430	0.467192	f
999	2015	1	final	122	2074	4	17	17.5	7.43	2200	2283	39.31	310	0.510332	m
1000	2015	1	final	122	2074	4	17	17.5	7.43	2200	2283	46.9	440	0.426515	m
1001	2015	1	final	122	2074	4	17	17.5	7.43	2200	2283	37.38	220	0.421216	m
1002	2015	1	final	122	2074	4	17	17.5	7.43	2200	2283	42.62	340	0.439176	m
1003	2015	1	final	122	2074	4	17	17.5	7.43	2200	2283	30.3	110	0.395426	m
1004	2015	1	final	122	2074	4	17	17.5	7.43	2200	2283	41.59	310	0.430918	m
1005	2015	1	final	122	2074	4	17	17.5	7.43	2200	2283	45.28	400	0.430865	f
1006	2015	1	final	122	2074	4	17	17.5	7.43	2200	2283	44.42	400	0.456378	f
1007	2015	1	final	122	2074	4	17	17.5	7.43	2200	2283	42.47	420	0.54828	m
1008	2015	1	final	122	2074	4	17	17.5	7.43	2200	2283	49.18	410	0.344682	f
1009	2015	1	final	122	2074	4	17	17.5	7.43	2200	2283	39	230	0.387734	m
1010	2015	1	final	122	2074	4	17	17.5	7.43	2200	2283	35.64	210	0.463881	m
1011	2015	1	final	122	2074	4	17	17.5	7.43	2200	2283	39.92	270	0.424416	f
1012	2015	1	final	122	2074	4	17	17.5	7.43	2200	2283	41.81	340	0.465199	m
1013	2015	1	final	122	2074	4	17	17.5	7.43	2200	2283	36.01	220	0.471144	m
1014	2015	1	final	122	2074	4	17	17.5	7.43	2200	2283	50.11	490	0.389424	f
1015	2015	1	final	122	2074	4	17	17.5	7.43	2200	2283	45.37	380	0.40689	m
1016	2015	1	final	122	2074	4	17	17.5	7.43	2200	2283	41.54	280	0.390624	m
1017	2015	1	final	122	2074	4	17	17.5	7.43	2200	2283	39.06	250	0.419511	m
1018	2015	1	final	122	2074	4	17	17.5	7.43	2200	2283	46.22	390	0.39498	m
1019	2015	1	final	122	2074	4	17	17.5	7.43	2200	2283	43.95	330	0.38872	m
1020	2015	1	final	122	2074	4	17	17.5	7.43	2200	2283	40.34	300	0.456997	m
1021	2015	1	final	122	2074	4	17	17.5	7.43	2200	2283	36.5	190	0.390728	f
1022	2015	1	final	122	2074	4	17	17.5	7.43	2200	2283	43.11	330	0.411889	m
1023	2015	1	final	122	2074	4	17	17.5	7.43	2200	2283	40.26	240	0.367782	m
1024	2015	1	final	122	2074	4	17	17.5	7.43	2200	2283	37.95	220	0.40252	f
1025	2015	1	final	122	2074	4	17	17.5	7.43	2200	2283	41.63	260	0.360375	m
1026	2015	1	final	122	2074	4	17	17.5	7.43	2200	2283	44.24	330	0.381126	m
1027	2015	1	final	122	2074	4	17	17.5	7.43	2200	2283	50.12	500	0.397134	f
1028	2015	1	final	122	2074	4	17	17.5	7.43	2200	2283	42.18	310	0.413087	m
1029	2015	1	final	122	2074	4	17	17.5	7.43	2200	2283	37.94	220	0.402838	m
1030	2015	1	final	122	2074	4	17	17.5	7.43	2200	2283	40.41	320	0.484935	m
1031	2015	1	final	122	2074	4	17	17.5	7.43	2200	2283	36.17	200	0.422653	m
1032	2015	1	final	122	2074	4	17	17.5	7.43	2200	2283	38.79	220	0.376932	m
1033	2015	1	final	122	2074	4	17	17.5	7.43	2200	2283	41.38	360	0.508079	f
1034	2015	1	final	122	2074	4	17	17.5	7.43	2200	2283	43.48	350	0.425794	f
1035	2015	1	final	122	2074	4	17	17.5	7.43	2200	2283	43.82	340	0.404075	m
1036	2015	1	final	122	2074	4	17	17.5	7.43	2200	2283	38.44	240	0.422533	m
1037	2015	1	final	122	2074	4	17	17.5	7.43	2200	2283	42.53	350	0.454969	f
1038	2015	1	final	122	2074	4	17	17.5	7.43	2200	2283	38.08	210	0.380302	m
1039	2015	1	final	122	2074	4	17	17.5	7.43	2200	2283	41.08	310	0.447168	f
1040	2015	1	final	122	2074	4	17	17.5	7.43	2200	2283	38.66	250	0.432668	m
1041	2015	1	final	122	2074	4	17	17.5	7.43	2200	2283	35.71	190	0.417238	m
1042	2015	1	final	122	2074	4	17	17.5	7.43	2200	2283	36.24	190	0.399199	m
1043	2015	1	final	122	2074	4	17	17.5	7.43	2200	2283	45.64	390	0.41023	f
1044	2015	1	final	122	2074	4	17	17.5	7.43	2200	2283	37.1	240	0.469991	f
1045	2015	1	final	122	2074	4	17	17.5	7.43	2200	2283	42.15	340	0.454032	m
1046	2015	1	final	122	2074	4	17	17.5	7.43	2200	2283	34.21	170	0.424609	m
1047	2015	1	final	122	2074	4	17	17.5	7.43	2200	2283	35.51	170	0.379662	m
1048	2015	1	final	122	2074	4	17	17.5	7.43	2200	2283	37.25	220	0.425641	f
1049	2015	1	final	122	2074	4	17	17.5	7.43	2200	2283	35.81	200	0.435529	m
1050	2015	1	final	122	2074	4	17	17.5	7.43	2200	2283	41.22	330	0.471183	m
1051	2015	1	final	122	2074	4	17	17.5	7.43	2200	2283	31.83	140	0.434128	m
1052	2015	1	final	122	2074	4	17	17.5	7.43	2200	2283	33.24	150	0.408421	m
1053	2015	1	final	122	2074	4	17	17.5	7.43	2200	2283	43.11	310	0.386926	f
1054	2015	1	final	122	2074	4	17	17.5	7.43	2200	2283	33.97	190	0.484693	m
1055	2015	1	final	122	2074	4	17	17.5	7.43	2200	2283	28.41	130	0.56693	m
1056	2015	1	final	122	2074	4	17	17.5	7.43	2200	2283	38.8	240	0.410881	m
1057	2015	1	final	122	2074	4	17	17.5	7.43	2200	2283	40.32	320	0.488189	m
1058	2015	1	final	122	2074	4	17	17.5	7.43	2200	2283	41.28	360	0.51178	m
1059	2015	1	final	122	2074	4	17	17.5	7.43	2200	2283	33.38	170	0.457078	m
1060	2015	1	final	122	2074	4	17	17.5	7.43	2200	2283	32.82	160	0.452589	f
1061	2015	1	final	122	2074	4	17	17.5	7.43	2200	2283	33.21	110	0.300321	m
1062	2015	1	final	122	2074	4	17	17.5	7.43	2200	2283	40.93	180	0.262511	f
1063	2015	1	final	122	2074	4	17	17.5	7.43	2200	2283	41.52	340	0.475015	f
1064	2015	1	final	122	2074	4	17	17.5	7.43	2200	2283	36.61	210	0.427977	f
1065	2015	1	final	122	2074	4	17	17.5	7.43	2200	2283	40.09	260	0.40352	f
1066	2015	1	final	122	2074	4	17	17.5	7.43	2200	2283	34.78	180	0.427842	m
1067	2015	1	final	122	2074	4	17	17.5	7.43	2200	2283	36.85	250	0.499606	m
1068	2015	1	final	122	2074	4	17	17.5	7.43	2200	2283	40.52	280	0.420872	m
1069	2015	1	final	122	2074	4	17	17.5	7.43	2200	2283	43.05	350	0.438681	m
1070	2015	1	final	122	2074	4	17	17.5	7.43	2200	2283	25.49	80	0.483037	m
1071	2015	1	final	122	2074	4	17	17.5	7.43	2200	2283	43.46	350	0.426382	m
1072	2015	1	final	122	2074	4	17	17.5	7.43	2200	2283	41.69	350	0.483028	m
1073	2015	1	final	122	2074	4	17	17.5	7.43	2200	2283	34.42	170	0.416885	f
1074	2015	1	final	122	2074	4	17	17.5	7.43	2200	2283	32.84	140	0.395293	f
1075	2015	1	final	122	2074	4	17	17.5	7.43	2200	2283	34.59	110	0.265791	m
1076	2015	1	final	122	2074	4	17	17.5	7.43	2200	2283	38.21	260	0.46606	f
1077	2015	1	final	122	2074	4	17	17.5	7.43	2200	2283	43.6	320	0.386092	f
1078	2015	1	final	122	2074	4	17	17.5	7.43	2200	2283	47.01	420	0.404277	f
1079	2015	1	final	122	2074	4	17	17.5	7.43	2200	2283	41.43	290	0.407806	m
1080	2015	1	final	122	2074	4	17	17.5	7.43	2200	2283	33.31	180	0.487022	m
1081	2015	1	final	122	2074	4	17	17.5	7.43	2200	2283	51.52	600	0.438757	f
1082	2015	1	final	122	2074	4	17	17.5	7.43	2200	2283	43.81	350	0.416244	m
1083	2015	1	final	122	2074	4	17	17.5	7.43	2200	2283	47.88	460	0.419079	m
1084	2015	1	final	122	2074	4	17	17.5	7.43	2200	2283	38.77	240	0.411836	m
1085	2015	1	final	122	2074	4	17	17.5	7.43	2200	2283	35.42	160	0.36006	m
1086	2015	1	final	122	2074	4	17	17.5	7.43	2200	2283	41.02	260	0.376692	f
1087	2015	1	final	122	2074	4	17	17.5	7.43	2200	2283	39.2	250	0.415032	m
1088	2015	1	final	122	2074	4	17	17.5	7.43	2200	2283	30.88	120	0.40752	m
1089	2015	1	final	122	2074	4	17	17.5	7.43	2200	2283	45.63	360	0.378923	f
1090	2015	1	final	122	2074	4	17	17.5	7.43	2200	2283	38.01	220	0.400617	f
1091	2015	1	final	122	2074	4	17	17.5	7.43	2200	2283	34.72	160	0.382279	f
1092	2015	1	final	122	2074	4	17	17.5	7.43	2200	2283	23.41	70	0.545624	f
1093	2015	1	final	122	2074	4	17	17.5	7.43	2200	2283	33.85	170	0.438301	f
1094	2015	1	final	122	2074	4	17	17.5	7.43	2200	2283	36.61	200	0.407597	m
1095	2015	1	final	122	2074	4	17	17.5	7.43	2200	2283	42.05	290	0.390032	f
1096	2015	1	final	122	2074	4	17	17.5	7.43	2200	2283	38.98	260	0.438983	f
1097	2015	1	final	122	2074	4	17	17.5	7.43	2200	2283	37.45	210	0.399819	f
1098	2015	1	final	122	2074	4	17	17.5	7.43	2200	2283	35.92	190	0.409963	m
1099	2015	1	final	122	2074	4	17	17.5	7.43	2200	2283	40.83	270	0.396667	m
1100	2015	1	final	122	2074	4	17	17.5	7.43	2200	2283	41.71	310	0.42721	m
1101	2015	1	final	122	2074	4	17	17.5	7.43	2200	2283	25.9	70	0.402901	m
1102	2015	1	final	122	2074	4	17	17.5	7.43	2200	2283	37.27	160	0.309059	m
1103	2015	1	final	122	2074	4	17	17.5	7.43	2200	2283	37.75	210	0.390363	m
1104	2015	1	final	122	2074	4	17	17.5	7.43	2200	2283	33.68	150	0.392622	m
1105	2015	1	final	122	2074	4	17	17.5	7.43	2200	2283	40.94	330	0.480917	f
1106	2015	1	final	122	2074	4	17	17.5	7.43	2200	2283	31.17	130	0.429272	m
1107	2015	1	final	122	2074	4	17	17.5	7.43	2200	2283	35.39	160	0.360976	m
1108	2015	1	final	122	2074	4	17	17.5	7.43	2200	2283	41.78	300	0.411354	m
1109	2015	1	final	122	2074	4	17	17.5	7.43	2200	2283	39.05	260	0.436627	m
1110	2015	1	final	122	2074	4	17	17.5	7.43	2200	2283	38.45	220	0.38702	m
1111	2015	1	final	122	2074	4	17	17.5	7.43	2200	2283	42.75	290	0.371184	f
1112	2015	1	final	122	2074	4	17	17.5	7.43	2200	2283	38.6	230	0.399913	f
1113	2015	1	final	122	2074	4	17	17.5	7.43	2200	2283	42.4	320	0.41981	m
1114	2015	1	final	122	2074	4	17	17.5	7.43	2200	2283	37.01	230	0.453702	m
1115	2015	1	final	122	2074	4	17	17.5	7.43	2200	2283	37.46	230	0.437547	m
1116	2015	1	final	122	2074	4	17	17.5	7.43	2200	2283	32.43	160	0.469115	m
1117	2015	1	final	122	2074	4	17	17.5	7.43	2200	2283	40.38	270	0.410076	f
1118	2015	1	final	122	2074	4	17	17.5	7.43	2200	2283	27.09	80	0.402405	m
1119	2015	1	final	122	2074	4	17	17.5	7.43	2200	2283	37.47	250	0.475214	m
1120	2015	1	final	122	2074	4	17	17.5	7.43	2200	2283	35.08	180	0.416959	m
1121	2015	1	final	122	2074	4	17	17.5	7.43	2200	2283	38.25	220	0.393123	f
1122	2015	1	final	122	2074	4	17	17.5	7.43	2200	2283	20.28	40	0.479575	m
1123	2015	1	final	122	2074	4	17	17.5	7.43	2200	2283	41.41	350	0.492893	m
1124	2015	1	final	122	2074	4	17	17.5	7.43	2200	2283	44.61	400	0.450571	f
1125	2015	1	final	122	2074	4	17	17.5	7.43	2200	2283	46.48	410	0.408306	m
1126	2015	1	final	122	2074	4	17	17.5	7.43	2200	2283	35.08	190	0.440124	f
1127	2015	1	final	122	2074	4	17	17.5	7.43	2200	2283	44.55	430	0.486324	f
1128	2015	1	final	122	2074	4	17	17.5	7.43	2200	2283	35.87	210	0.455014	m
1129	2015	1	final	122	2074	4	17	17.5	7.43	2200	2283	50.83	530	0.403567	m
1130	2015	1	final	122	2074	4	17	17.5	7.43	2200	2283	44.08	390	0.455344	f
1131	2015	1	final	122	2074	4	17	17.5	7.43	2200	2283	40.51	260	0.391099	m
1132	2015	1	final	122	2074	4	17	17.5	7.43	2200	2283	36.28	240	0.502585	m
1133	2015	1	final	122	2074	4	17	17.5	7.43	2200	2283	43.78	410	0.488604	m
1134	2015	1	final	122	2074	4	17	17.5	7.43	2200	2283	52.88	510	0.344902	f
1135	2015	1	final	122	2074	4	17	17.5	7.43	2200	2283	46.3	420	0.423162	m
1136	2015	1	final	122	2074	4	17	17.5	7.43	2200	2283	45.76	390	0.407011	m
1137	2015	1	final	122	2074	4	17	17.5	7.43	2200	2283	40.98	310	0.450449	m
1138	2015	1	final	122	2074	4	17	17.5	7.43	2200	2283	34.46	220	0.537622	m
1139	2015	1	final	122	2074	4	17	17.5	7.43	2200	2283	44.67	430	0.482415	m
1140	2015	1	final	122	2074	4	17	17.5	7.43	2200	2283	42.5	350	0.455933	f
1141	2015	1	final	122	2074	4	17	17.5	7.43	2200	2283	36.2	210	0.442684	f
1142	2015	1	final	122	2074	4	17	17.5	7.43	2200	2283	40.1	270	0.418727	m
1143	2015	1	final	122	2074	4	17	17.5	7.43	2200	2283	42.76	440	0.562781	f
1144	2015	1	final	122	2074	4	17	17.5	7.43	2200	2283	46.76	460	0.449919	m
1145	2015	1	final	122	2074	4	17	17.5	7.43	2200	2283	48.84	570	0.489269	f
1146	2015	1	final	122	2074	4	17	17.5	7.43	2200	2283	44.38	390	0.446172	m
1147	2015	1	final	122	2074	4	17	17.5	7.43	2200	2283	42.89	310	0.39291	f
1148	2015	1	final	122	2074	4	17	17.5	7.43	2200	2283	36.1	230	0.488884	f
1149	2015	1	final	122	2074	4	17	17.5	7.43	2200	2283	39.02	330	0.555459	f
1150	2015	1	final	122	2074	4	17	17.5	7.43	2200	2283	46.69	540	0.530545	f
1151	2015	1	final	122	2074	4	17	17.5	7.43	2200	2283	36.04	240	0.512692	m
1152	2015	1	final	122	2074	4	17	17.5	7.43	2200	2283	37.66	270	0.505502	m
1153	2015	1	final	122	2074	4	17	17.5	7.43	2200	2283	37.15	250	0.4876	m
1154	2015	1	final	122	2074	4	17	17.5	7.43	2200	2283	48.52	540	0.47275	m
1155	2015	1	final	122	2074	4	17	17.5	7.43	2200	2283	46.35	400	0.401708	f
1156	2015	1	final	122	2074	4	17	17.5	7.43	2200	2283	42.08	390	0.523404	m
1157	2015	1	final	122	2074	4	17	17.5	7.43	2200	2283	43.22	420	0.52023	f
1158	2015	1	final	122	2074	4	17	17.5	7.43	2200	2283	44.79	380	0.422903	f
1159	2015	1	final	122	2074	4	17	17.5	7.43	2200	2283	39.76	310	0.493199	m
1160	2015	1	final	122	2074	4	17	17.5	7.43	2200	2283	41.11	350	0.503762	f
1161	2015	1	final	122	2074	4	17	17.5	7.43	2200	2283	37.44	230	0.438248	m
1162	2015	1	final	122	2074	4	17	17.5	7.43	2200	2283	31.8	180	0.559746	m
1163	2015	1	final	122	2074	4	17	17.5	7.43	2200	2283	44.71	390	0.436366	m
1164	2015	1	final	122	2074	4	17	17.5	7.43	2200	2283	37.43	280	0.533947	f
1165	2015	1	final	122	2074	4	17	17.5	7.43	2200	2283	45.45	390	0.415397	f
1166	2015	1	final	122	2074	4	17	17.5	7.43	2200	2283	38.41	280	0.494112	m
1167	2015	1	final	122	2074	4	17	17.5	7.43	2200	2283	36.97	290	0.573918	m
1168	2015	1	final	122	2074	4	17	17.5	7.43	2200	2283	37.32	270	0.519444	m
1169	2015	1	final	122	2074	4	17	17.5	7.43	2200	2283	39.72	330	0.526607	f
1170	2015	1	final	122	2074	4	17	17.5	7.43	2200	2283	41.97	360	0.486951	f
1171	2015	1	final	122	2074	4	17	17.5	7.43	2200	2283	36.82	250	0.500828	f
1172	2015	1	final	122	2074	4	17	17.5	7.43	2200	2283	36.2	220	0.463764	m
1173	2015	1	final	122	2074	4	17	17.5	7.43	2200	2283	36.55	270	0.55297	m
1174	2015	1	final	122	2074	4	17	17.5	7.43	2200	2283	27.9	110	0.506501	m
1175	2015	1	final	122	2074	4	17	17.5	7.43	2200	2283	34.76	230	0.547632	m
1176	2015	1	final	122	2074	4	17	17.5	7.43	2200	2283	39.4	280	0.457793	m
1177	2015	1	final	122	2074	4	17	17.5	7.43	2200	2283	34.54	220	0.533895	m
1178	2015	1	final	122	2074	4	17	17.5	7.43	2200	2283	42.31	320	0.422494	m
1179	2015	1	final	122	2074	4	17	17.5	7.43	2200	2283	45.56	420	0.444118	m
1180	2015	1	final	122	2074	4	17	17.5	7.43	2200	2283	38.71	290	0.499952	f
1181	2015	1	final	122	2074	4	17	17.5	7.43	2200	2283	42.26	350	0.463745	f
1182	2015	1	final	122	2074	4	17	17.5	7.43	2200	2283	31.54	170	0.541831	m
1183	2015	1	final	122	2074	4	17	17.5	7.43	2200	2283	34.78	220	0.522918	f
1184	2015	1	final	122	2074	4	17	17.5	7.43	2200	2283	39.2	320	0.531241	f
1185	2015	1	final	122	2074	4	17	17.5	7.43	2200	2283	28.38	150	0.656227	m
1186	2015	1	final	122	2074	4	17	17.5	7.43	2200	2283	40.03	350	0.545646	f
1187	2015	1	final	122	2074	4	17	17.5	7.43	2200	2283	43.87	400	0.473759	f
1188	2015	1	final	122	2074	4	17	17.5	7.43	2200	2283	55.08	670	0.400953	m
1189	2015	1	final	122	2074	4	17	17.5	7.43	2200	2283	36.03	200	0.4276	m
1190	2015	1	final	122	2074	4	17	17.5	7.43	2200	2283	36.12	180	0.38197	f
1191	2015	1	final	122	2074	4	17	17.5	7.43	2200	2283	39.63	290	0.465935	f
1192	2015	1	final	122	2074	4	17	17.5	7.43	2200	2283	49.22	520	0.436092	f
1193	2015	1	final	122	2074	4	17	17.5	7.43	2200	2283	36.47	210	0.432924	m
1194	2015	1	final	122	2074	4	17	17.5	7.43	2200	2283	47.7	520	0.479124	f
1195	2015	1	final	122	2074	4	17	17.5	7.43	2200	2283	44.26	400	0.461345	m
1196	2015	1	final	122	2074	4	17	17.5	7.43	2200	2283	32.55	170	0.492942	m
1197	2015	1	final	122	2074	4	17	17.5	7.43	2200	2283	25.8	80	0.465834	m
1198	2015	1	final	122	2074	4	17	17.5	7.43	2200	2283	43.25	330	0.407902	m
1199	2015	1	final	122	2074	4	17	17.5	7.43	2200	2283	38.9	260	0.441697	m
1200	2015	1	final	122	2074	4	17	17.5	7.43	2200	2283	29.81	140	0.528496	f
1201	2015	1	final	122	2074	4	17	17.5	7.43	2200	2283	25.05	70	0.445323	m
1202	2015	1	final	122	2074	4	17	17.5	7.43	2200	2283	42.25	330	0.437556	f
1203	2015	1	final	122	2074	4	17	17.5	7.43	2200	2283	43	370	0.465368	m
1204	2015	1	final	122	2074	4	17	17.5	7.43	2200	2283	41.63	340	0.471259	f
1205	2015	1	final	122	2074	4	17	17.5	7.43	2200	2283	32.17	160	0.480581	m
1206	2015	1	final	122	2074	4	17	17.5	7.43	2200	2283	46.87	450	0.437047	f
1207	2015	1	final	122	2074	4	17	17.5	7.43	2200	2283	31.9	160	0.492888	m
1208	2015	1	final	122	2074	4	17	17.5	7.43	2200	2283	24.8	90	0.590048	f
1209	2015	1	final	122	2074	4	17	17.5	7.43	2200	2283	38.56	270	0.470926	f
1210	2015	1	final	122	2074	4	17	17.5	7.43	2200	2283	32.68	140	0.401127	f
1211	2015	1	final	122	2074	4	17	17.5	7.43	2200	2283	27.89	100	0.460951	m
1212	2015	1	final	122	2074	4	17	17.5	7.43	2200	2283	40.78	310	0.457109	f
1213	2015	1	final	122	2074	4	17	17.5	7.43	2200	2283	32.25	150	0.4472	m
1214	2015	1	final	122	2074	4	17	17.5	7.43	2200	2283	43.07	360	0.450586	m
1215	2015	1	final	122	2074	4	17	17.5	7.43	2200	2283	35.36	210	0.474988	f
1216	2015	1	final	122	2074	4	17	17.5	7.43	2200	2283	46.79	490	0.47834	m
1217	2015	1	final	122	2074	4	17	17.5	7.43	2200	2283	45.58	490	0.517456	f
1218	2015	1	final	122	2074	4	17	17.5	7.43	2200	2283	47.02	450	0.432877	m
1219	2015	1	final	122	2074	4	17	17.5	7.43	2200	2283	39.88	290	0.457228	m
1220	2015	1	final	122	2074	4	17	17.5	7.43	2200	2283	31.48	160	0.51288	m
1221	2015	1	final	122	2074	4	17	17.5	7.43	2200	2283	44.29	400	0.460408	f
1222	2015	1	final	122	2074	4	17	17.5	7.43	2200	2283	33.21	200	0.546039	m
1223	2015	1	final	122	2074	4	17	17.5	7.43	2200	2283	43.58	350	0.42287	m
1224	2015	1	final	122	2074	4	17	17.5	7.43	2200	2283	44.3	350	0.402584	f
1225	2015	1	final	122	2074	4	17	17.5	7.43	2200	2283	32.58	180	0.520498	m
1226	2015	1	final	122	2074	4	17	17.5	7.43	2200	2283	44.36	380	0.43532	f
1227	2015	1	final	122	2074	4	17	17.5	7.43	2200	2283	44.93	440	0.485114	m
1228	2015	1	final	122	2074	4	17	17.5	7.43	2200	2283	42.68	320	0.411601	m
1229	2015	1	final	122	2074	4	17	17.5	7.43	2200	2283	37.92	260	0.476835	m
1230	2015	1	final	122	2074	4	17	17.5	7.43	2200	2283	40.23	330	0.506832	f
1231	2015	1	final	122	2074	4	17	17.5	7.43	2200	2283	37.95	250	0.457409	f
1232	2015	1	final	122	2074	4	17	17.5	7.43	2200	2283	43.33	420	0.516278	f
1233	2015	1	final	122	2074	4	17	17.5	7.43	2200	2283	39.04	260	0.436962	f
1234	2015	1	final	122	2074	4	17	17.5	7.43	2200	2283	44.78	460	0.512278	m
1235	2015	1	final	122	2074	4	17	17.5	7.43	2200	2283	38.47	250	0.43911	m
1236	2015	1	final	122	2074	4	17	17.5	7.43	2200	2283	49.48	490	0.404489	m
1237	2015	1	final	122	2074	4	17	17.5	7.43	2200	2283	33.48	170	0.452994	f
1238	2015	1	final	122	2074	4	17	17.5	7.43	2200	2283	33.33	130	0.351105	f
1239	2016	2	subsample	21	357	5	17	17	8.07	450	471	11.41	n/a	n/a	n/a	4
1240	2016	2	subsample	21	357	5	17	17	8.07	450	471	11.4	n/a	n/a	n/a	4
1241	2016	2	subsample	21	357	5	17	17	8.07	450	471	10.8	n/a	n/a	n/a	4
1242	2016	2	subsample	21	357	5	17	17	8.07	450	471	9.4	n/a	n/a	n/a	4
1243	2016	2	subsample	21	357	5	17	17	8.07	450	471	7.93	n/a	n/a	n/a	4
1244	2016	2	subsample	21	357	5	17	17	8.07	450	471	10.63	n/a	n/a	n/a	4
1245	2016	2	subsample	21	357	5	17	17	8.07	450	471	9.8	n/a	n/a	n/a	4
1246	2016	2	subsample	21	357	5	17	17	8.07	450	471	9.81	n/a	n/a	n/a	4
1247	2016	2	subsample	21	357	5	17	17	8.07	450	471	9.41	n/a	n/a	n/a	4
1248	2016	2	subsample	21	357	5	17	17	8.07	450	471	10.7	n/a	n/a	n/a	4
1249	2016	2	subsample	21	357	5	17	17	8.07	450	471	10.16	n/a	n/a	n/a	4
1250	2016	2	subsample	21	357	5	17	17	8.07	450	471	11.16	n/a	n/a	n/a	4
1251	2016	2	subsample	21	357	5	17	17	8.07	450	471	10.2	n/a	n/a	n/a	4
1252	2016	2	subsample	21	357	5	17	17	8.07	450	471	10.48	n/a	n/a	n/a	4
1253	2016	2	subsample	21	357	5	17	17	8.07	450	471	7.11	n/a	n/a	n/a	4
1254	2016	2	subsample	21	357	5	17	17	8.07	450	471	7.88	n/a	n/a	n/a	4
1255	2016	2	subsample	21	357	5	17	17	8.07	450	471	9.19	n/a	n/a	n/a	4
1256	2016	2	subsample	21	357	5	17	17	8.07	450	471	9.77	n/a	n/a	n/a	4
1257	2016	2	subsample	21	357	5	17	17	8.07	450	471	10.07	n/a	n/a	n/a	4
1258	2016	2	subsample	21	357	5	17	17	8.07	450	471	10.07	n/a	n/a	n/a	4
1259	2016	2	subsample	21	357	5	17	17	8.07	450	471	10.58	n/a	n/a	n/a	4
1260	2016	2	subsample	21	357	5	17	17	8.07	450	471	10.51	n/a	n/a	n/a
1261	2016	2	subsample	21	357	5	17	17	8.07	450	471	11.6	n/a	n/a	n/a
1262	2016	2	subsample	21	357	5	17	17	8.07	450	471	10.66	n/a	n/a	n/a
1263	2016	2	subsample	21	357	5	17	17	8.07	450	471	10.99	n/a	n/a	n/a
1264	2016	2	subsample	21	357	5	17	17	8.07	450	471	10.19	n/a	n/a	n/a
1265	2016	2	subsample	21	357	5	17	17	8.07	450	471	11.16	n/a	n/a	n/a
1266	2016	2	subsample	21	357	5	17	17	8.07	450	471	11.06	n/a	n/a	n/a
1267	2016	2	subsample	21	357	5	17	17	8.07	450	471	9.23	n/a	n/a	n/a
1268	2016	2	subsample	21	357	5	17	17	8.07	450	471	10.7	n/a	n/a	n/a
1269	2016	2	subsample	21	357	6	17	17	8.07	450	472	9.17	n/a	n/a	n/a
1270	2016	2	subsample	21	357	6	17	17	8.07	450	472	10.57	n/a	n/a	n/a
1271	2016	2	subsample	21	357	6	17	17	8.07	450	472	10.74	n/a	n/a	n/a
1272	2016	2	subsample	21	357	6	17	17	8.07	450	472	11.19	n/a	n/a	n/a
1273	2016	2	subsample	21	357	6	17	17	8.07	450	472	11.27	n/a	n/a	n/a
1274	2016	2	subsample	21	357	6	17	17	8.07	450	472	10.76	n/a	n/a	n/a
1275	2016	2	subsample	21	357	6	17	17	8.07	450	472	9.83	n/a	n/a	n/a
1276	2016	2	subsample	21	357	6	17	17	8.07	450	472	10.45	n/a	n/a	n/a
1277	2016	2	subsample	21	357	6	17	17	8.07	450	472	6.53	n/a	n/a	n/a
1278	2016	2	subsample	21	357	6	17	17	8.07	450	472	8.28	n/a	n/a	n/a
1279	2016	2	subsample	21	357	6	17	17	8.07	450	472	10.35	n/a	n/a	n/a
1280	2016	2	subsample	21	357	6	17	17	8.07	450	472	8.52	n/a	n/a	n/a
1281	2016	2	subsample	21	357	6	17	17	8.07	450	472	10.03	n/a	n/a	n/a
1282	2016	2	subsample	21	357	6	17	17	8.07	450	472	10.23	n/a	n/a	n/a
1283	2016	2	subsample	21	357	6	17	17	8.07	450	472	10.45	n/a	n/a	n/a
1284	2016	2	subsample	21	357	6	17	17	8.07	450	472	9.48	n/a	n/a	n/a
1285	2016	2	subsample	21	357	6	17	17	8.07	450	472	9.72	n/a	n/a	n/a
1286	2016	2	subsample	21	357	6	17	17	8.07	450	472	10.08	n/a	n/a	n/a
1287	2016	2	subsample	21	357	6	17	17	8.07	450	472	10.11	n/a	n/a	n/a
1288	2016	2	subsample	21	357	6	17	17	8.07	450	472	8.07	n/a	n/a	n/a
1289	2016	2	subsample	21	357	6	17	17	8.07	450	472	9.59	n/a	n/a	n/a
1290	2016	2	subsample	21	357	6	17	17	8.07	450	472	9.96	n/a	n/a	n/a
1291	2016	2	subsample	21	357	6	17	17	8.07	450	472	10.32	n/a	n/a	n/a
1292	2016	2	subsample	21	357	6	17	17	8.07	450	472	10.53	n/a	n/a	n/a
1293	2016	2	subsample	21	357	6	17	17	8.07	450	472	8.39	n/a	n/a	n/a
1294	2016	2	subsample	21	357	6	17	17	8.07	450	472	10.5	n/a	n/a	n/a
1295	2016	2	subsample	21	357	6	17	17	8.07	450	472	9.62	n/a	n/a	n/a
1296	2016	2	subsample	21	357	6	17	17	8.07	450	472	9.54	n/a	n/a	n/a
1297	2016	2	subsample	21	357	6	17	17	8.07	450	472	8.73	n/a	n/a	n/a
1298	2016	2	subsample	21	357	7	17	17.2	7.47	2200	2084	9.87	n/a	n/a	n/a
1299	2016	2	subsample	21	357	7	17	17.2	7.47	2200	2084	9.47	n/a	n/a	n/a
1300	2016	2	subsample	21	357	7	17	17.2	7.47	2200	2084	9.47	n/a	n/a	n/a
1301	2016	2	subsample	21	357	7	17	17.2	7.47	2200	2084	8.96	n/a	n/a	n/a
1302	2016	2	subsample	21	357	7	17	17.2	7.47	2200	2084	8.96	n/a	n/a	n/a
1303	2016	2	subsample	21	357	7	17	17.2	7.47	2200	2084	8.96	n/a	n/a	n/a
1304	2016	2	subsample	21	357	7	17	17.2	7.47	2200	2084	8.1	n/a	n/a	n/a
1305	2016	2	subsample	21	357	7	17	17.2	7.47	2200	2084	8.1	n/a	n/a	n/a
1306	2016	2	subsample	21	357	7	17	17.2	7.47	2200	2084	8.1	n/a	n/a	n/a
1307	2016	2	subsample	21	357	7	17	17.2	7.47	2200	2084	10.07	n/a	n/a	n/a
1308	2016	2	subsample	21	357	7	17	17.2	7.47	2200	2084	10.19	n/a	n/a	n/a
1309	2016	2	subsample	21	357	7	17	17.2	7.47	2200	2084	9.15	n/a	n/a	n/a
1310	2016	2	subsample	21	357	7	17	17.2	7.47	2200	2084	9.93	n/a	n/a	n/a
1311	2016	2	subsample	21	357	7	17	17.2	7.47	2200	2084	10.03	n/a	n/a	n/a
1312	2016	2	subsample	21	357	7	17	17.2	7.47	2200	2084	10.03	n/a	n/a	n/a
1313	2016	2	subsample	21	357	7	17	17.2	7.47	2200	2084	11.04	n/a	n/a	n/a
1314	2016	2	subsample	21	357	7	17	17.2	7.47	2200	2084	11.04	n/a	n/a	n/a
1315	2016	2	subsample	21	357	7	17	17.2	7.47	2200	2084	9.88	n/a	n/a	n/a
1316	2016	2	subsample	21	357	7	17	17.2	7.47	2200	2084	10.58	n/a	n/a	n/a
1317	2016	2	subsample	21	357	7	17	17.2	7.47	2200	2084	10.13	n/a	n/a	n/a
1318	2016	2	subsample	21	357	7	17	17.2	7.47	2200	2084	9.61	n/a	n/a	n/a
1319	2016	2	subsample	21	357	7	17	17.2	7.47	2200	2084	9.47	n/a	n/a	n/a
1320	2016	2	subsample	21	357	7	17	17.2	7.47	2200	2084	10.33	n/a	n/a	n/a
1321	2016	2	subsample	21	357	7	17	17.2	7.47	2200	2084	8.94	n/a	n/a	n/a
1322	2016	2	subsample	21	357	7	17	17.2	7.47	2200	2084	10.8	n/a	n/a	n/a
1323	2016	2	subsample	21	357	7	17	17.2	7.47	2200	2084	9.48	n/a	n/a	n/a
1324	2016	2	subsample	21	357	7	17	17.2	7.47	2200	2084	9.48	n/a	n/a	n/a
1325	2016	2	subsample	21	357	7	17	17.2	7.47	2200	2084	9.51	n/a	n/a	n/a
1326	2016	2	subsample	21	357	7	17	17.2	7.47	2200	2084	10.51	n/a	n/a	n/a
1327	2016	2	subsample	21	357	7	17	17.2	7.47	2200	2084	11.24	n/a	n/a	n/a
1328	2016	2	subsample	21	357	8	17	17.2	7.48	2200	2055	10.76	n/a	n/a	n/a
1329	2016	2	subsample	21	357	8	17	17.2	7.48	2200	2055	10.76	n/a	n/a	n/a
1330	2016	2	subsample	21	357	8	17	17.2	7.48	2200	2055	9.22	n/a	n/a	n/a
1331	2016	2	subsample	21	357	8	17	17.2	7.48	2200	2055	9.22	n/a	n/a	n/a
1332	2016	2	subsample	21	357	8	17	17.2	7.48	2200	2055	9.67	n/a	n/a	n/a
1333	2016	2	subsample	21	357	8	17	17.2	7.48	2200	2055	8.32	n/a	n/a	n/a
1334	2016	2	subsample	21	357	8	17	17.2	7.48	2200	2055	10.24	n/a	n/a	n/a
1335	2016	2	subsample	21	357	8	17	17.2	7.48	2200	2055	10.49	n/a	n/a	n/a
1336	2016	2	subsample	21	357	8	17	17.2	7.48	2200	2055	10.49	n/a	n/a	n/a
1337	2016	2	subsample	21	357	8	17	17.2	7.48	2200	2055	10.34	n/a	n/a	n/a
1338	2016	2	subsample	21	357	8	17	17.2	7.48	2200	2055	8.74	n/a	n/a	n/a
1339	2016	2	subsample	21	357	8	17	17.2	7.48	2200	2055	8.74	n/a	n/a	n/a
1340	2016	2	subsample	21	357	8	17	17.2	7.48	2200	2055	9.87	n/a	n/a	n/a
1341	2016	2	subsample	21	357	8	17	17.2	7.48	2200	2055	9.35	n/a	n/a	n/a
1342	2016	2	subsample	21	357	8	17	17.2	7.48	2200	2055	9.73	n/a	n/a	n/a
1343	2016	2	subsample	21	357	8	17	17.2	7.48	2200	2055	8.24	n/a	n/a	n/a
1344	2016	2	subsample	21	357	8	17	17.2	7.48	2200	2055	6	n/a	n/a	n/a
1345	2016	2	subsample	21	357	8	17	17.2	7.48	2200	2055	9.68	n/a	n/a	n/a
1346	2016	2	subsample	21	357	8	17	17.2	7.48	2200	2055	9.57	n/a	n/a	n/a
1347	2016	2	subsample	21	357	8	17	17.2	7.48	2200	2055	10.65	n/a	n/a	n/a
1348	2016	2	subsample	21	357	8	17	17.2	7.48	2200	2055	9.11	n/a	n/a	n/a
1349	2016	2	subsample	21	357	8	17	17.2	7.48	2200	2055	9.64	n/a	n/a	n/a
1350	2016	2	subsample	21	357	8	17	17.2	7.48	2200	2055	8.03	n/a	n/a	n/a
1351	2016	2	subsample	21	357	8	17	17.2	7.48	2200	2055	9.2	n/a	n/a	n/a
1352	2016	2	subsample	21	357	8	17	17.2	7.48	2200	2055	9.2	n/a	n/a	n/a
1353	2016	2	subsample	21	357	8	17	17.2	7.48	2200	2055	9.86	n/a	n/a	n/a
1354	2016	2	subsample	21	357	8	17	17.2	7.48	2200	2055	9.37	n/a	n/a	n/a
1355	2016	2	subsample	21	357	8	17	17.2	7.48	2200	2055	9.37	n/a	n/a	n/a
1356	2016	2	subsample	21	357	8	17	17.2	7.48	2200	2055	10.53	n/a	n/a	n/a
1357	2016	2	subsample	21	357	8	17	17.2	7.48	2200	2055	11.16	n/a	n/a	n/a
1358	2016	2	subsample	69	1173	5	17	17	8.07	450	471	28	n/a	n/a	n/a
1359	2016	2	subsample	69	1173	5	17	17	8.07	450	471	30	n/a	n/a	n/a
1360	2016	2	subsample	69	1173	5	17	17	8.07	450	471	29	n/a	n/a	n/a
1361	2016	2	subsample	69	1173	5	17	17	8.07	450	471	23	n/a	n/a	n/a
1362	2016	2	subsample	69	1173	5	17	17	8.07	450	471	23	n/a	n/a	n/a
1363	2016	2	subsample	69	1173	5	17	17	8.07	450	471	22	n/a	n/a	n/a
1364	2016	2	subsample	69	1173	5	17	17	8.07	450	471	19	n/a	n/a	n/a
1365	2016	2	subsample	69	1173	5	17	17	8.07	450	471	29	n/a	n/a	n/a
1366	2016	2	subsample	69	1173	5	17	17	8.07	450	471	33	n/a	n/a	n/a
1367	2016	2	subsample	69	1173	5	17	17	8.07	450	471	25	n/a	n/a	n/a
1368	2016	2	subsample	69	1173	5	17	17	8.07	450	471	28	n/a	n/a	n/a
1369	2016	2	subsample	69	1173	5	17	17	8.07	450	471	24	n/a	n/a	n/a
1370	2016	2	subsample	69	1173	5	17	17	8.07	450	471	32	n/a	n/a	n/a
1371	2016	2	subsample	69	1173	5	17	17	8.07	450	471	26	n/a	n/a	n/a
1372	2016	2	subsample	69	1173	5	17	17	8.07	450	471	24	n/a	n/a	n/a
1373	2016	2	subsample	69	1173	6	17	17	8.07	450	472	24	n/a	n/a	n/a
1374	2016	2	subsample	69	1173	6	17	17	8.07	450	472	30	n/a	n/a	n/a
1375	2016	2	subsample	69	1173	6	17	17	8.07	450	472	21	n/a	n/a	n/a
1376	2016	2	subsample	69	1173	6	17	17	8.07	450	472	27	n/a	n/a	n/a
1377	2016	2	subsample	69	1173	6	17	17	8.07	450	472	28	n/a	n/a	n/a
1378	2016	2	subsample	69	1173	6	17	17	8.07	450	472	30	n/a	n/a	n/a
1379	2016	2	subsample	69	1173	6	17	17	8.07	450	472	23	n/a	n/a	n/a
1380	2016	2	subsample	69	1173	6	17	17	8.07	450	472	32	n/a	n/a	n/a
1381	2016	2	subsample	69	1173	6	17	17	8.07	450	472	20	n/a	n/a	n/a
1382	2016	2	subsample	69	1173	6	17	17	8.07	450	472	26	n/a	n/a	n/a
1383	2016	2	subsample	69	1173	6	17	17	8.07	450	472	20	n/a	n/a	n/a
1384	2016	2	subsample	69	1173	6	17	17	8.07	450	472	23	n/a	n/a	n/a
1385	2016	2	subsample	69	1173	6	17	17	8.07	450	472	24	n/a	n/a	n/a
1386	2016	2	subsample	69	1173	6	17	17	8.07	450	472	21	n/a	n/a	n/a
1387	2016	2	subsample	69	1173	6	17	17	8.07	450	472	30	n/a	n/a	n/a
1388	2016	2	subsample	69	1173	7	17	17.2	7.47	2200	2084	24	n/a	n/a	n/a
1389	2016	2	subsample	69	1173	7	17	17.2	7.47	2200	2084	23	n/a	n/a	n/a
1390	2016	2	subsample	69	1173	7	17	17.2	7.47	2200	2084	26	n/a	n/a	n/a
1391	2016	2	subsample	69	1173	7	17	17.2	7.47	2200	2084	21	n/a	n/a	n/a
1392	2016	2	subsample	69	1173	7	17	17.2	7.47	2200	2084	23	n/a	n/a	n/a
1393	2016	2	subsample	69	1173	7	17	17.2	7.47	2200	2084	23	n/a	n/a	n/a
1394	2016	2	subsample	69	1173	7	17	17.2	7.47	2200	2084	25	n/a	n/a	n/a
1395	2016	2	subsample	69	1173	7	17	17.2	7.47	2200	2084	28	n/a	n/a	n/a
1396	2016	2	subsample	69	1173	7	17	17.2	7.47	2200	2084	23	n/a	n/a	n/a
1397	2016	2	subsample	69	1173	7	17	17.2	7.47	2200	2084	29	n/a	n/a	n/a
1398	2016	2	subsample	69	1173	7	17	17.2	7.47	2200	2084	20	n/a	n/a	n/a
1399	2016	2	subsample	69	1173	7	17	17.2	7.47	2200	2084	25	n/a	n/a	n/a
1400	2016	2	subsample	69	1173	7	17	17.2	7.47	2200	2084	20	n/a	n/a	n/a
1401	2016	2	subsample	69	1173	7	17	17.2	7.47	2200	2084	24	n/a	n/a	n/a
1402	2016	2	subsample	69	1173	7	17	17.2	7.47	2200	2084	22	n/a	n/a	n/a
1403	2016	2	subsample	69	1173	8	17	17.2	7.48	2200	2055	23	n/a	n/a	n/a
1404	2016	2	subsample	69	1173	8	17	17.2	7.48	2200	2055	25	n/a	n/a	n/a
1405	2016	2	subsample	69	1173	8	17	17.2	7.48	2200	2055	24	n/a	n/a	n/a
1406	2016	2	subsample	69	1173	8	17	17.2	7.48	2200	2055	24	n/a	n/a	n/a
1407	2016	2	subsample	69	1173	8	17	17.2	7.48	2200	2055	24	n/a	n/a	n/a
1408	2016	2	subsample	69	1173	8	17	17.2	7.48	2200	2055	23	n/a	n/a	n/a
1409	2016	2	subsample	69	1173	8	17	17.2	7.48	2200	2055	27	n/a	n/a	n/a
1410	2016	2	subsample	69	1173	8	17	17.2	7.48	2200	2055	19	n/a	n/a	n/a
1411	2016	2	subsample	69	1173	8	17	17.2	7.48	2200	2055	16	n/a	n/a	n/a
1412	2016	2	subsample	69	1173	8	17	17.2	7.48	2200	2055	25	n/a	n/a	n/a
1413	2016	2	subsample	69	1173	8	17	17.2	7.48	2200	2055	26	n/a	n/a	n/a
1414	2016	2	subsample	69	1173	8	17	17.2	7.48	2200	2055	29	n/a	n/a	n/a
1415	2016	2	subsample	69	1173	8	17	17.2	7.48	2200	2055	21	n/a	n/a	n/a
1416	2016	2	subsample	69	1173	8	17	17.2	7.48	2200	2055	20	n/a	n/a	n/a
1417	2016	2	subsample	69	1173	8	17	17.2	7.48	2200	2055	26	n/a	n/a	n/a
1418	2016	2	subsample	103	1751	5	17	17	8.07	450	471	42.5	n/a	n/a	n/a
1419	2016	2	subsample	103	1751	5	17	17	8.07	450	471	42	n/a	n/a	n/a
1420	2016	2	subsample	103	1751	5	17	17	8.07	450	471	41.4	n/a	n/a	n/a
1421	2016	2	subsample	103	1751	5	17	17	8.07	450	471	44.5	n/a	n/a	n/a
1422	2016	2	subsample	103	1751	5	17	17	8.07	450	471	56.9	n/a	n/a	n/a
1423	2016	2	subsample	103	1751	5	17	17	8.07	450	471	39.8	n/a	n/a	n/a
1424	2016	2	subsample	103	1751	5	17	17	8.07	450	471	48.1	n/a	n/a	n/a
1425	2016	2	subsample	103	1751	5	17	17	8.07	450	471	44.4	n/a	n/a	n/a
1426	2016	2	subsample	103	1751	5	17	17	8.07	450	471	42.1	n/a	n/a	n/a
1427	2016	2	subsample	103	1751	5	17	17	8.07	450	471	55.6	n/a	n/a	n/a
1428	2016	2	subsample	103	1751	5	17	17	8.07	450	471	48.7	n/a	n/a	n/a
1429	2016	2	subsample	103	1751	5	17	17	8.07	450	471	35.2	n/a	n/a	n/a
1430	2016	2	subsample	103	1751	5	17	17	8.07	450	471	40.5	n/a	n/a	n/a
1431	2016	2	subsample	103	1751	5	17	17	8.07	450	471	46	n/a	n/a	n/a
1432	2016	2	subsample	103	1751	5	17	17	8.07	450	471	43.1	n/a	n/a	n/a
1433	2016	2	subsample	103	1751	5	17	17	8.07	450	471	46.6	n/a	n/a	n/a
1434	2016	2	subsample	103	1751	6	17	17	8.07	450	472	48.3	n/a	n/a	n/a
1435	2016	2	subsample	103	1751	6	17	17	8.07	450	472	53.8	n/a	n/a	n/a
1436	2016	2	subsample	103	1751	6	17	17	8.07	450	472	48.6	n/a	n/a	n/a
1437	2016	2	subsample	103	1751	6	17	17	8.07	450	472	34.1	n/a	n/a	n/a
1438	2016	2	subsample	103	1751	6	17	17	8.07	450	472	43.1	n/a	n/a	n/a
1439	2016	2	subsample	103	1751	6	17	17	8.07	450	472	40.5	n/a	n/a	n/a
1440	2016	2	subsample	103	1751	6	17	17	8.07	450	472	40.7	n/a	n/a	n/a
1441	2016	2	subsample	103	1751	6	17	17	8.07	450	472	50.1	n/a	n/a	n/a
1442	2016	2	subsample	103	1751	6	17	17	8.07	450	472	46.2	n/a	n/a	n/a
1443	2016	2	subsample	103	1751	6	17	17	8.07	450	472	39.1	n/a	n/a	n/a
1444	2016	2	subsample	103	1751	6	17	17	8.07	450	472	46.4	n/a	n/a	n/a
1445	2016	2	subsample	103	1751	6	17	17	8.07	450	472	43.5	n/a	n/a	n/a
1446	2016	2	subsample	103	1751	6	17	17	8.07	450	472	51.8	n/a	n/a	n/a
1447	2016	2	subsample	103	1751	6	17	17	8.07	450	472	46	n/a	n/a	n/a
1448	2016	2	subsample	103	1751	6	17	17	8.07	450	472	33.3	n/a	n/a	n/a
1449	2016	2	subsample	103	1751	7	17	17.2	7.47	2200	2084	49.6	n/a	n/a	n/a
1450	2016	2	subsample	103	1751	7	17	17.2	7.47	2200	2084	42.6	n/a	n/a	n/a
1451	2016	2	subsample	103	1751	7	17	17.2	7.47	2200	2084	40.8	n/a	n/a	n/a
1452	2016	2	subsample	103	1751	7	17	17.2	7.47	2200	2084	40.7	n/a	n/a	n/a
1453	2016	2	subsample	103	1751	7	17	17.2	7.47	2200	2084	44.7	n/a	n/a	n/a
1454	2016	2	subsample	103	1751	7	17	17.2	7.47	2200	2084	10	n/a	n/a	n/a
1455	2016	2	subsample	103	1751	7	17	17.2	7.47	2200	2084	38.1	n/a	n/a	n/a
1456	2016	2	subsample	103	1751	7	17	17.2	7.47	2200	2084	31.5	n/a	n/a	n/a
1457	2016	2	subsample	103	1751	7	17	17.2	7.47	2200	2084	43.3	n/a	n/a	n/a
1458	2016	2	subsample	103	1751	7	17	17.2	7.47	2200	2084	39.5	n/a	n/a	n/a
1459	2016	2	subsample	103	1751	7	17	17.2	7.47	2200	2084	29	n/a	n/a	n/a
1460	2016	2	subsample	103	1751	7	17	17.2	7.47	2200	2084	37	n/a	n/a	n/a
1461	2016	2	subsample	103	1751	7	17	17.2	7.47	2200	2084	30.2	n/a	n/a	n/a
1462	2016	2	subsample	103	1751	7	17	17.2	7.47	2200	2084	40.9	n/a	n/a	n/a
1463	2016	2	subsample	103	1751	7	17	17.2	7.47	2200	2084	35.1	n/a	n/a	n/a
1464	2016	2	subsample	103	1751	8	17	17.2	7.48	2200	2055	46.1	n/a	n/a	n/a
1465	2016	2	subsample	103	1751	8	17	17.2	7.48	2200	2055	31.9	n/a	n/a	n/a
1466	2016	2	subsample	103	1751	8	17	17.2	7.48	2200	2055	37	n/a	n/a	n/a
1467	2016	2	subsample	103	1751	8	17	17.2	7.48	2200	2055	38.5	n/a	n/a	n/a
1468	2016	2	subsample	103	1751	8	17	17.2	7.48	2200	2055	51.1	n/a	n/a	n/a
1469	2016	2	subsample	103	1751	8	17	17.2	7.48	2200	2055	47.5	n/a	n/a	n/a
1470	2016	2	subsample	103	1751	8	17	17.2	7.48	2200	2055	47.4	n/a	n/a	n/a
1471	2016	2	subsample	103	1751	8	17	17.2	7.48	2200	2055	43.1	n/a	n/a	n/a
1472	2016	2	subsample	103	1751	8	17	17.2	7.48	2200	2055	42.6	n/a	n/a	n/a
1473	2016	2	subsample	103	1751	8	17	17.2	7.48	2200	2055	39.7	n/a	n/a	n/a
1474	2016	2	subsample	103	1751	8	17	17.2	7.48	2200	2055	32.9	n/a	n/a	n/a
1475	2016	2	subsample	103	1751	8	17	17.2	7.48	2200	2055	41.4	n/a	n/a	n/a
1476	2016	2	subsample	103	1751	8	17	17.2	7.48	2200	2055	33.5	n/a	n/a	n/a
1477	2016	2	subsample	103	1751	8	17	17.2	7.48	2200	2055	29.6	n/a	n/a	n/a
1478	2016	2	subsample	103	1751	8	17	17.2	7.48	2200	2055	38.7	n/a	n/a	n/a
1479	2016	2	final	122	2074	5	17	17	8.07	450	471	53.9	760	0.485341	m
1480	2016	2	final	122	2074	5	17	17	8.07	450	471	54.7	730	0.446027	f
1481	2016	2	final	122	2074	5	17	17	8.07	450	471	59.4	1010	0.481906	f
1482	2016	2	final	122	2074	5	17	17	8.07	450	471	58.8	910	0.44762	m
1483	2016	2	final	122	2074	5	17	17	8.07	450	471	55	720	0.432757	m
1484	2016	2	final	122	2074	5	17	17	8.07	450	471	55.7	750	0.434006	f
1485	2016	2	final	122	2074	5	17	17	8.07	450	471	56.6	930	0.512901	f
1486	2016	2	final	122	2074	5	17	17	8.07	450	471	53.2	720	0.478187	m
1487	2016	2	final	122	2074	5	17	17	8.07	450	471	59.6	980	0.4629	f
1488	2016	2	final	122	2074	5	17	17	8.07	450	471	58.6	950	0.472096	f
1489	2016	2	final	122	2074	5	17	17	8.07	450	471	56.4	760	0.42362	m
1490	2016	2	final	122	2074	5	17	17	8.07	450	471	51	620	0.467392	m
1491	2016	2	final	122	2074	5	17	17	8.07	450	471	51.6	590	0.42944	f
1492	2016	2	final	122	2074	5	17	17	8.07	450	471	56.1	680	0.385142	f
1493	2016	2	final	122	2074	5	17	17	8.07	450	471	51.7	630	0.455899	f
1494	2016	2	final	122	2074	5	17	17	8.07	450	471	48.9	510	0.436158	m
1495	2016	2	final	122	2074	5	17	17	8.07	450	471	57.4	960	0.507616	m
1496	2016	2	final	122	2074	5	17	17	8.07	450	471	38.7	330	0.569352	m
1497	2016	2	final	122	2074	5	17	17	8.07	450	471	46.7	420	0.412381	m
1498	2016	2	final	122	2074	5	17	17	8.07	450	471	51.1	570	0.427181	m
1499	2016	2	final	122	2074	5	17	17	8.07	450	471	55.1	730	0.436383	f
1500	2016	2	final	122	2074	5	17	17	8.07	450	471	52.3	640	0.447378	m
1501	2016	2	final	122	2074	5	17	17	8.07	450	471	47.8	560	0.512748	m
1502	2016	2	final	122	2074	5	17	17	8.07	450	471	54.1	690	0.43577	f
1503	2016	2	final	122	2074	5	17	17	8.07	450	471	47.6	470	0.43579	f
1504	2016	2	final	122	2074	5	17	17	8.07	450	471	52.4	570	0.396169	f
1505	2016	2	final	122	2074	5	17	17	8.07	450	471	48.3	590	0.523613	f
1506	2016	2	final	122	2074	5	17	17	8.07	450	471	55.6	770	0.447988	f
1507	2016	2	final	122	2074	5	17	17	8.07	450	471	48.9	540	0.461814	m
1508	2016	2	final	122	2074	5	17	17	8.07	450	471	54	650	0.412793	f
1509	2016	2	final	122	2074	5	17	17	8.07	450	471	52.4	620	0.430921	m
1510	2016	2	final	122	2074	5	17	17	8.07	450	471	42.7	350	0.449557	f
1511	2016	2	final	122	2074	5	17	17	8.07	450	471	57	820	0.442781	f
1512	2016	2	final	122	2074	5	17	17	8.07	450	471	50	640	0.512	m
1513	2016	2	final	122	2074	5	17	17	8.07	450	471	45.4	310	0.331279	m
1514	2016	2	final	122	2074	5	17	17	8.07	450	471	53.8	760	0.488053	f
1515	2016	2	final	122	2074	5	17	17	8.07	450	471	48.1	540	0.485242	f
1516	2016	2	final	122	2074	5	17	17	8.07	450	471	52.5	660	0.456106	m
1517	2016	2	final	122	2074	5	17	17	8.07	450	471	48.6	540	0.470419	f
1518	2016	2	final	122	2074	5	17	17	8.07	450	471	46.3	450	0.453387	m
1519	2016	2	final	122	2074	5	17	17	8.07	450	471	47.8	570	0.521905	m
1520	2016	2	final	122	2074	5	17	17	8.07	450	471	54.1	670	0.423139	f
1521	2016	2	final	122	2074	5	17	17	8.07	450	471	45.2	450	0.487301	f
1522	2016	2	final	122	2074	5	17	17	8.07	450	471	49.4	560	0.464523	m
1523	2016	2	final	122	2074	5	17	17	8.07	450	471	50	530	0.424	m
1524	2016	2	final	122	2074	5	17	17	8.07	450	471	50.8	570	0.434794	f
1525	2016	2	final	122	2074	5	17	17	8.07	450	471	47.7	420	0.386985	m
1526	2016	2	final	122	2074	5	17	17	8.07	450	471	50.7	650	0.498758	f
1527	2016	2	final	122	2074	5	17	17	8.07	450	471	44.2	410	0.474807	f
1528	2016	2	final	122	2074	5	17	17	8.07	450	471	54.3	690	0.430973	f
1529	2016	2	final	122	2074	5	17	17	8.07	450	471	52.2	620	0.435893	f
1530	2016	2	final	122	2074	5	17	17	8.07	450	471	52.5	670	0.463017	f
1531	2016	2	final	122	2074	5	17	17	8.07	450	471	61.8	1020	0.43215	f
1532	2016	2	final	122	2074	5	17	17	8.07	450	471	40.8	300	0.441714	f
1533	2016	2	final	122	2074	5	17	17	8.07	450	471	53.1	610	0.407424	m
1534	2016	2	final	122	2074	5	17	17	8.07	450	471	53.1	640	0.427461	m
1535	2016	2	final	122	2074	5	17	17	8.07	450	471	52.5	670	0.463017	m
1536	2016	2	final	122	2074	5	17	17	8.07	450	471	58.8	880	0.432863	m
1537	2016	2	final	122	2074	5	17	17	8.07	450	471	50.5	530	0.41153	m
1538	2016	2	final	122	2074	5	17	17	8.07	450	471	53.8	630	0.40457	f
1539	2016	2	final	122	2074	5	17	17	8.07	450	471	58.5	910	0.454542	f
1540	2016	2	final	122	2074	5	17	17	8.07	450	471	57.2	850	0.454183	f
1541	2016	2	final	122	2074	5	17	17	8.07	450	471	53.3	680	0.449084	m
1542	2016	2	final	122	2074	5	17	17	8.07	450	471	53.2	640	0.425055	f
1543	2016	2	final	122	2074	5	17	17	8.07	450	471	56.7	880	0.482762	m
1544	2016	2	final	122	2074	5	17	17	8.07	450	471	50.2	600	0.474286	f
1545	2016	2	final	122	2074	5	17	17	8.07	450	471	47	550	0.529748	f
1546	2016	2	final	122	2074	5	17	17	8.07	450	471	50.4	550	0.429607	m
1547	2016	2	final	122	2074	5	17	17	8.07	450	471	52.7	630	0.430436	f
1548	2016	2	final	122	2074	5	17	17	8.07	450	471	52.2	660	0.464015	m
1549	2016	2	final	122	2074	5	17	17	8.07	450	471	45.9	450	0.465344	m
1550	2016	2	final	122	2074	5	17	17	8.07	450	471	56.3	870	0.487522	m
1551	2016	2	final	122	2074	5	17	17	8.07	450	471	47.1	450	0.430675	f
1552	2016	2	final	122	2074	5	17	17	8.07	450	471	43.2	330	0.40932	m
1553	2016	2	final	122	2074	5	17	17	8.07	450	471	47.2	480	0.456473	m
1554	2016	2	final	122	2074	5	17	17	8.07	450	471	50.6	530	0.409095	m
1555	2016	2	final	122	2074	5	17	17	8.07	450	471	50.7	610	0.468065	f
1556	2016	2	final	122	2074	5	17	17	8.07	450	471	59.2	1010	0.486806	m
1557	2016	2	final	122	2074	5	17	17	8.07	450	471	52.4	650	0.451772	m
1558	2016	2	final	122	2074	5	17	17	8.07	450	471	54.2	680	0.427082	m
1559	2016	2	final	122	2074	5	17	17	8.07	450	471	62.5	1170	0.479232	f
1560	2016	2	final	122	2074	5	17	17	8.07	450	471	55.6	760	0.44217	m
1561	2016	2	final	122	2074	5	17	17	8.07	450	471	46.1	420	0.428693	m
1562	2016	2	final	122	2074	5	17	17	8.07	450	471	54.2	660	0.414521	m
1563	2016	2	final	122	2074	5	17	17	8.07	450	471	59.8	850	0.39748	f
1564	2016	2	final	122	2074	5	17	17	8.07	450	471	53.1	740	0.494252	m
1565	2016	2	final	122	2074	5	17	17	8.07	450	471	50	530	0.424	m
1566	2016	2	final	122	2074	5	17	17	8.07	450	471	49.4	550	0.456228	f
1567	2016	2	final	122	2074	5	17	17	8.07	450	471	52.4	640	0.444822	f
1568	2016	2	final	122	2074	5	17	17	8.07	450	471	48.9	530	0.453262	m
1569	2016	2	final	122	2074	5	17	17	8.07	450	471	50.1	630	0.500988	m
1570	2016	2	final	122	2074	5	17	17	8.07	450	471	44.1	410	0.478044	f
1571	2016	2	final	122	2074	5	17	17	8.07	450	471	51.4	620	0.456565	m
1572	2016	2	final	122	2074	5	17	17	8.07	450	471	52.5	590	0.407731	m
1573	2016	2	final	122	2074	5	17	17	8.07	450	471	45.4	460	0.491576	f
1574	2016	2	final	122	2074	5	17	17	8.07	450	471	58.1	970	0.494588	f
1575	2016	2	final	122	2074	5	17	17	8.07	450	471	44.2	410	0.474807	m
1576	2016	2	final	122	2074	5	17	17	8.07	450	471	57.8	880	0.455721	m
1577	2016	2	final	122	2074	5	17	17	8.07	450	471	47.8	510	0.466967	m
1578	2016	2	final	122	2074	5	17	17	8.07	450	471	47.5	520	0.485202	m
1579	2016	2	final	122	2074	5	17	17	8.07	450	471	47	480	0.462325	f
1580	2016	2	final	122	2074	5	17	17	8.07	450	471	50.4	540	0.421796	m
1581	2016	2	final	122	2074	5	17	17	8.07	450	471	56.1	880	0.498418	f
1582	2016	2	final	122	2074	5	17	17	8.07	450	471	51	550	0.414622	f
1583	2016	2	final	122	2074	5	17	17	8.07	450	471	44	400	0.469572	m
1584	2016	2	final	122	2074	5	17	17	8.07	450	471	48.1	500	0.449298	m
1585	2016	2	final	122	2074	5	17	17	8.07	450	471	58.2	930	0.471752	m
1586	2016	2	final	122	2074	5	17	17	8.07	450	471	52.4	720	0.500425	m
1587	2016	2	final	122	2074	5	17	17	8.07	450	471	45.5	450	0.477725	f
1588	2016	2	final	122	2074	5	17	17	8.07	450	471	41.8	320	0.438148	m
1589	2016	2	final	122	2074	5	17	17	8.07	450	471	60	910	0.421296	f
1590	2016	2	final	122	2074	5	17	17	8.07	450	471	48	510	0.461155	m
1591	2016	2	final	122	2074	5	17	17	8.07	450	471	51.1	650	0.487136	m
1592	2016	2	final	122	2074	5	17	17	8.07	450	471	53.4	700	0.4597	m
1593	2016	2	final	122	2074	5	17	17	8.07	450	471	47.4	480	0.450719	m
1594	2016	2	final	122	2074	5	17	17	8.07	450	471	50.3	570	0.44789	m
1595	2016	2	final	122	2074	5	17	17	8.07	450	471	49	490	0.416493	f
1596	2016	2	final	122	2074	5	17	17	8.07	450	471	52	650	0.462278	m
1597	2016	2	final	122	2074	5	17	17	8.07	450	471	49.7	530	0.431725	m
1598	2016	2	final	122	2074	5	17	17	8.07	450	471	45	420	0.460905	m
1599	2016	2	final	122	2074	5	17	17	8.07	450	471	51.7	650	0.470372	f
1600	2016	2	final	122	2074	5	17	17	8.07	450	471	49.7	500	0.407287	f
1601	2016	2	final	122	2074	5	17	17	8.07	450	471	49.4	580	0.481113	m
1602	2016	2	final	122	2074	5	17	17	8.07	450	471	42.6	410	0.530341	m
1603	2016	2	final	122	2074	5	17	17	8.07	450	471	53.4	640	0.420297	m
1604	2016	2	final	122	2074	5	17	17	8.07	450	471	44.7	400	0.447855	m
1605	2016	2	final	122	2074	5	17	17	8.07	450	471	53.7	670	0.432665	f
1606	2016	2	final	122	2074	5	17	17	8.07	450	471	43.6	340	0.410222	f
1607	2016	2	final	122	2074	5	17	17	8.07	450	471	45.2	360	0.389841	m
1608	2016	2	final	122	2074	5	17	17	8.07	450	471	45.6	400	0.421857	m
1609	2016	2	final	122	2074	5	17	17	8.07	450	471	51.5	640	0.468553	m
1610	2016	2	final	122	2074	5	17	17	8.07	450	471	47.4	420	0.394379	f
1611	2016	2	final	122	2074	5	17	17	8.07	450	471	31.5	170	0.543898	m
1612	2016	2	final	122	2074	5	17	17	8.07	450	471	48.9	510	0.436158	m
1613	2016	2	final	122	2074	5	17	17	8.07	450	471	46.3	450	0.453387	f
1614	2016	2	final	122	2074	5	17	17	8.07	450	471	51.5	630	0.461231	m
1615	2016	2	final	122	2074	5	17	17	8.07	450	471	44.4	430	0.491269	f
1616	2016	2	final	122	2074	5	17	17	8.07	450	471	51	480	0.361852	f
1617	2016	2	final	122	2074	5	17	17	8.07	450	471	56.1	780	0.44178	f
1618	2016	2	final	122	2074	5	17	17	8.07	450	471	55.4	810	0.476382	m
1619	2016	2	final	122	2074	5	17	17	8.07	450	471	45.5	420	0.445877	m
1620	2016	2	final	122	2074	5	17	17	8.07	450	471	36	210	0.450103	m
1621	2016	2	final	122	2074	5	17	17	8.07	450	471	46.8	440	0.429255	m
1622	2016	2	final	122	2074	5	17	17	8.07	450	471	47.2	530	0.504022	m
1623	2016	2	final	122	2074	5	17	17	8.07	450	471	43.7	390	0.467326	m
1624	2016	2	final	122	2074	5	17	17	8.07	450	471	55.5	770	0.450414	m
1625	2016	2	final	122	2074	5	17	17	8.07	450	471	52.3	740	0.517281	f
1626	2016	2	final	122	2074	5	17	17	8.07	450	471	40.6	340	0.508043	m
1627	2016	2	final	122	2074	5	17	17	8.07	450	471	46.4	450	0.450462	m
1628	2016	2	final	122	2074	5	17	17	8.07	450	471	53.4	630	0.41373	f
1629	2016	2	final	122	2074	5	17	17	8.07	450	471	57.4	990	0.523479	f
1630	2016	2	final	122	2074	5	17	17	8.07	450	471	45.3	430	0.462566	m
1631	2016	2	final	122	2074	5	17	17	8.07	450	471	42.6	350	0.45273	f
1632	2016	2	final	122	2074	5	17	17	8.07	450	471	48.6	530	0.461708	f
1633	2016	2	final	122	2074	5	17	17	8.07	450	471	44	380	0.446093	m
1634	2016	2	final	122	2074	5	17	17	8.07	450	471	61.1	1020	0.447174	m
1635	2016	2	final	122	2074	5	17	17	8.07	450	471	50	620	0.496	f
1636	2016	2	final	122	2074	5	17	17	8.07	450	471	44.3	380	0.437092	f
1637	2016	2	final	122	2074	5	17	17	8.07	450	471	50	490	0.392	f
1638	2016	2	final	122	2074	5	17	17	8.07	450	471	50.8	590	0.45005	m
1639	2016	2	final	122	2074	5	17	17	8.07	450	471	48	490	0.44307	f
1640	2016	2	final	122	2074	5	17	17	8.07	450	471	42.1	440	0.589666	f
1641	2016	2	final	122	2074	5	17	17	8.07	450	471	37	250	0.493554	m
1642	2016	2	final	122	2074	5	17	17	8.07	450	471	51.5	610	0.446589	f
1643	2016	2	final	122	2074	5	17	17	8.07	450	471	48.7	540	0.467527	f
1644	2016	2	final	122	2074	5	17	17	8.07	450	471	48.6	550	0.479131	m
1645	2016	2	final	122	2074	5	17	17	8.07	450	471	38.4	250	0.441516	m
1646	2016	2	final	122	2074	5	17	17	8.07	450	471	41	350	0.507828	f
1647	2016	2	final	122	2074	5	17	17	8.07	450	471	46.4	430	0.430442	m
1648	2016	2	final	122	2074	5	17	17	8.07	450	471	48.9	540	0.461814	m
1649	2016	2	final	122	2074	5	17	17	8.07	450	471	53	750	0.503772	m
1650	2016	2	final	122	2074	5	17	17	8.07	450	471	49	520	0.441993	m
1651	2016	2	final	122	2074	5	17	17	8.07	450	471	42.4	370	0.485405	m
1652	2016	2	final	122	2074	5	17	17	8.07	450	471	46.6	470	0.464451	m
1653	2016	2	final	122	2074	5	17	17	8.07	450	471	56.5	920	0.510085	f
1654	2016	2	final	122	2074	5	17	17	8.07	450	471	41.9	330	0.448613	m
1655	2016	2	final	122	2074	5	17	17	8.07	450	471	45.9	410	0.42398	m
1656	2016	2	final	122	2074	5	17	17	8.07	450	471	50	580	0.464	m
1657	2016	2	final	122	2074	5	17	17	8.07	450	471	44.5	390	0.442573	m
1658	2016	2	final	122	2074	5	17	17	8.07	450	471	50	490	0.392	m
1659	2016	2	final	122	2074	5	17	17	8.07	450	471	45	400	0.438957	m
1660	2016	2	final	122	2074	5	17	17	8.07	450	471	53.2	650	0.431696	m
1661	2016	2	final	122	2074	5	17	17	8.07	450	471	46.1	500	0.510349	m
1662	2016	2	final	122	2074	5	17	17	8.07	450	471	62	1050	0.440569	m
1663	2016	2	final	122	2074	5	17	17	8.07	450	471	41.1	330	0.475323	f
1664	2016	2	final	122	2074	5	17	17	8.07	450	471	52	670	0.476502	m
1665	2016	2	final	122	2074	5	17	17	8.07	450	471	47.8	490	0.448655	m
1666	2016	2	final	122	2074	5	17	17	8.07	450	471	50.1	560	0.445323	m
1667	2016	2	final	122	2074	5	17	17	8.07	450	471	46.2	400	0.405634	f
1668	2016	2	final	122	2074	5	17	17	8.07	450	471	43.9	370	0.437329	f
1669	2016	2	final	122	2074	5	17	17	8.07	450	471	44	380	0.446093	m
1670	2016	2	final	122	2074	5	17	17	8.07	450	471	56	860	0.489705	f
1671	2016	2	final	122	2074	5	17	17	8.07	450	471	52	620	0.440942	f
1672	2016	2	final	122	2074	5	17	17	8.07	450	471	42	310	0.418421	f
1673	2016	2	final	122	2074	5	17	17	8.07	450	471	44.7	420	0.470248	m
1674	2016	2	final	122	2074	5	17	17	8.07	450	471	56.4	790	0.440342	f
1675	2016	2	final	122	2074	5	17	17	8.07	450	471	43.5	360	0.437356	f
1676	2016	2	final	122	2074	5	17	17	8.07	450	471	37.4	230	0.439656	m
1677	2016	2	final	122	2074	5	17	17	8.07	450	471	56.2	750	0.422525	f
1678	2016	2	final	122	2074	5	17	17	8.07	450	471	45.5	430	0.456493	m
1679	2016	2	final	122	2074	5	17	17	8.07	450	471	54.5	700	0.432423	f
1680	2016	2	final	122	2074	5	17	17	8.07	450	471	46.7	460	0.451655	f
1681	2016	2	final	122	2074	5	17	17	8.07	450	471	42.7	310	0.398179	m
1682	2016	2	final	122	2074	5	17	17	8.07	450	471	52.7	720	0.491927	f
1683	2016	2	final	122	2074	5	17	17	8.07	450	471	49.8	510	0.412935	m
1684	2016	2	final	122	2074	5	17	17	8.07	450	471	45.6	430	0.453496	m
1685	2016	2	final	122	2074	5	17	17	8.07	450	471	53.8	700	0.449522	f
1686	2016	2	final	122	2074	5	17	17	8.07	450	471	50.5	540	0.419295	m
1687	2016	2	final	122	2074	5	17	17	8.07	450	471	52	630	0.448054	m
1688	2016	2	final	122	2074	5	17	17	8.07	450	471	53	670	0.450036	f
1689	2016	2	final	122	2074	5	17	17	8.07	450	471	51.4	570	0.419745	f
1690	2016	2	final	122	2074	5	17	17	8.07	450	471	50.2	510	0.403143	f
1691	2016	2	final	122	2074	5	17	17	8.07	450	471	50	540	0.432	m
1692	2016	2	final	122	2074	5	17	17	8.07	450	471	42.8	390	0.497432	m
1693	2016	2	final	122	2074	5	17	17	8.07	450	471	46.9	490	0.474982	f
1694	2016	2	final	122	2074	5	17	17	8.07	450	471	49	520	0.441993	f
1695	2016	2	final	122	2074	5	17	17	8.07	450	471	47.2	480	0.456473	f
1696	2016	2	final	122	2074	5	17	17	8.07	450	471	42.6	410	0.530341	m
1697	2016	2	final	122	2074	5	17	17	8.07	450	471	53.2	610	0.40513	m
1698	2016	2	final	122	2074	5	17	17	8.07	450	471	47	480	0.462325	f
1699	2016	2	final	122	2074	5	17	17	8.07	450	471	46.4	460	0.460473	m
1700	2016	2	final	122	2074	5	17	17	8.07	450	471	44.4	410	0.468419	f
1701	2016	2	final	122	2074	5	17	17	8.07	450	471	44	380	0.446093	m
1702	2016	2	final	122	2074	5	17	17	8.07	450	471	38.1	280	0.506271	f
1703	2016	2	final	122	2074	5	17	17	8.07	450	471	47.1	440	0.421105	m
1704	2016	2	final	122	2074	5	17	17	8.07	450	471	34.6	190	0.458696	m
1705	2016	2	final	122	2074	5	17	17	8.07	450	471	51.3	580	0.429612	f
1706	2016	2	final	122	2074	5	17	17	8.07	450	471	53.2	750	0.498111	f
1707	2016	2	final	122	2074	5	17	17	8.07	450	471	41.5	300	0.419737	m
1708	2016	2	final	122	2074	5	17	17	8.07	450	471	49.2	510	0.428228	m
1709	2016	2	final	122	2074	5	17	17	8.07	450	471	48.4	570	0.502735	f
1710	2016	2	final	122	2074	5	17	17	8.07	450	471	33.9	170	0.436365	m
1711	2016	2	final	122	2074	5	17	17	8.07	450	471	46.7	520	0.510567	m
1712	2016	2	final	122	2074	5	17	17	8.07	450	471	41.6	280	0.388936	m
1713	2016	2	final	122	2074	6	17	17	8.07	450	472	51.5	610	0.446589	m
1714	2016	2	final	122	2074	6	17	17	8.07	450	472	51.6	680	0.494948	m
1715	2016	2	final	122	2074	6	17	17	8.07	450	472	47	480	0.462325	m
1716	2016	2	final	122	2074	6	17	17	8.07	450	472	54	730	0.463598	f
1717	2016	2	final	122	2074	6	17	17	8.07	450	472	48.9	500	0.427606	m
1718	2016	2	final	122	2074	6	17	17	8.07	450	472	45.8	450	0.468399	m
1719	2016	2	final	122	2074	6	17	17	8.07	450	472	50.4	600	0.468662	f
1720	2016	2	final	122	2074	6	17	17	8.07	450	472	53.4	710	0.466267	f
1721	2016	2	final	122	2074	6	17	17	8.07	450	472	45.1	450	0.49055	m
1722	2016	2	final	122	2074	6	17	17	8.07	450	472	48.6	600	0.522688	m
1723	2016	2	final	122	2074	6	17	17	8.07	450	472	49	420	0.356994	f
1724	2016	2	final	122	2074	6	17	17	8.07	450	472	55	750	0.450789	f
1725	2016	2	final	122	2074	6	17	17	8.07	450	472	48	510	0.461155	f
1726	2016	2	final	122	2074	6	17	17	8.07	450	472	52.4	650	0.451772	m
1727	2016	2	final	122	2074	6	17	17	8.07	450	472	41.5	290	0.405745	f
1728	2016	2	final	122	2074	6	17	17	8.07	450	472	45.6	420	0.44295	m
1729	2016	2	final	122	2074	6	17	17	8.07	450	472	56.9	990	0.537401	f
1730	2016	2	final	122	2074	6	17	17	8.07	450	472	52.4	730	0.507375	f
1731	2016	2	final	122	2074	6	17	17	8.07	450	472	51.8	620	0.446069	f
1732	2016	2	final	122	2074	6	17	17	8.07	450	472	47.5	530	0.494533	m
1733	2016	2	final	122	2074	6	17	17	8.07	450	472	48.3	460	0.408241	f
1734	2016	2	final	122	2074	6	17	17	8.07	450	472	41.6	290	0.402826	f
1735	2016	2	final	122	2074	6	17	17	8.07	450	472	45.7	500	0.523867	m
1736	2016	2	final	122	2074	6	17	17	8.07	450	472	46.7	470	0.461474	f
1737	2016	2	final	122	2074	6	17	17	8.07	450	472	57.2	790	0.422123	m
1738	2016	2	final	122	2074	6	17	17	8.07	450	472	46	440	0.452042	f
1739	2016	2	final	122	2074	6	17	17	8.07	450	472	47.4	510	0.478889	f
1740	2016	2	final	122	2074	6	17	17	8.07	450	472	42.2	330	0.439113	m
1741	2016	2	final	122	2074	6	17	17	8.07	450	472	50.5	480	0.372707	f
1742	2016	2	final	122	2074	6	17	17	8.07	450	472	41.5	340	0.475702	m
1743	2016	2	final	122	2074	6	17	17	8.07	450	472	43.1	370	0.462136	f
1744	2016	2	final	122	2074	6	17	17	8.07	450	472	58.1	940	0.479291	m
1745	2016	2	final	122	2074	6	17	17	8.07	450	472	55.3	790	0.467145	m
1746	2016	2	final	122	2074	6	17	17	8.07	450	472	62	1120	0.469941	f
1747	2016	2	final	122	2074	6	17	17	8.07	450	472	49	550	0.467492	m
1748	2016	2	final	122	2074	6	17	17	8.07	450	472	51	590	0.444776	f
1749	2016	2	final	122	2074	6	17	17	8.07	450	472	52.1	620	0.438408	m
1750	2016	2	final	122	2074	6	17	17	8.07	450	472	54.6	710	0.436195	m
1751	2016	2	final	122	2074	6	17	17	8.07	450	472	44	370	0.434354	m
1752	2016	2	final	122	2074	6	17	17	8.07	450	472	48	490	0.44307	m
1753	2016	2	final	122	2074	6	17	17	8.07	450	472	52	650	0.462278	m
1754	2016	2	final	122	2074	6	17	17	8.07	450	472	47.4	500	0.469499	f
1755	2016	2	final	122	2074	6	17	17	8.07	450	472	47	500	0.481589	m
1756	2016	2	final	122	2074	6	17	17	8.07	450	472	51.4	580	0.427109	f
1757	2016	2	final	122	2074	6	17	17	8.07	450	472	47.7	510	0.46991	m
1758	2016	2	final	122	2074	6	17	17	8.07	450	472	48.7	480	0.41558	m
1759	2016	2	final	122	2074	6	17	17	8.07	450	472	49	520	0.441993	f
1760	2016	2	final	122	2074	6	17	17	8.07	450	472	51.7	650	0.470372	m
1761	2016	2	final	122	2074	6	17	17	8.07	450	472	40.5	310	0.466656	m
1762	2016	2	final	122	2074	6	17	17	8.07	450	472	51.7	660	0.477609	f
1763	2016	2	final	122	2074	6	17	17	8.07	450	472	40.6	320	0.478158	f
1764	2016	2	final	122	2074	6	17	17	8.07	450	472	46.1	440	0.449107	m
1765	2016	2	final	122	2074	6	17	17	8.07	450	472	49.7	590	0.480599	f
1766	2016	2	final	122	2074	6	17	17	8.07	450	472	46.5	430	0.427671	m
1767	2016	2	final	122	2074	6	17	17	8.07	450	472	51.6	690	0.502227	m
1768	2016	2	final	122	2074	6	17	17	8.07	450	472	49.8	540	0.437226	m
1769	2016	2	final	122	2074	6	17	17	8.07	450	472	48.5	470	0.411977	m
1770	2016	2	final	122	2074	6	17	17	8.07	450	472	41.5	340	0.475702	m
1771	2016	2	final	122	2074	6	17	17	8.07	450	472	49.5	500	0.412244	f
1772	2016	2	final	122	2074	6	17	17	8.07	450	472	53.4	640	0.420297	m
1773	2016	2	final	122	2074	6	17	17	8.07	450	472	45.6	450	0.474589	f
1774	2016	2	final	122	2074	6	17	17	8.07	450	472	53.2	720	0.478187	m
1775	2016	2	final	122	2074	6	17	17	8.07	450	472	48.7	530	0.458869	m
1776	2016	2	final	122	2074	6	17	17	8.07	450	472	53.5	770	0.502839	f
1777	2016	2	final	122	2074	6	17	17	8.07	450	472	42.3	360	0.475643	f
1778	2016	2	final	122	2074	6	17	17	8.07	450	472	51.5	690	0.505158	f
1779	2016	2	final	122	2074	6	17	17	8.07	450	472	38.8	270	0.462241	m
1780	2016	2	final	122	2074	6	17	17	8.07	450	472	52.2	650	0.456985	m
1781	2016	2	final	122	2074	6	17	17	8.07	450	472	48.3	460	0.408241	m
1782	2016	2	final	122	2074	6	17	17	8.07	450	472	44.1	390	0.454725	f
1783	2016	2	final	122	2074	6	17	17	8.07	450	472	54.8	740	0.449666	m
1784	2016	2	final	122	2074	6	17	17	8.07	450	472	55.5	800	0.467962	f
1785	2016	2	final	122	2074	6	17	17	8.07	450	472	55.1	800	0.478228	f
1786	2016	2	final	122	2074	6	17	17	8.07	450	472	42.5	400	0.521067	m
1787	2016	2	final	122	2074	6	17	17	8.07	450	472	40.8	310	0.456437	f
1788	2016	2	final	122	2074	6	17	17	8.07	450	472	45.7	430	0.450526	f
1789	2016	2	final	122	2074	6	17	17	8.07	450	472	47.5	510	0.475871	f
1790	2016	2	final	122	2074	6	17	17	8.07	450	472	39.3	280	0.461297	m
1791	2016	2	final	122	2074	6	17	17	8.07	450	472	49	520	0.441993	m
1792	2016	2	final	122	2074	6	17	17	8.07	450	472	50.5	580	0.450354	m
1793	2016	2	final	122	2074	6	17	17	8.07	450	472	48.5	530	0.464569	f
1794	2016	2	final	122	2074	6	17	17	8.07	450	472	48.6	570	0.496554	m
1795	2016	2	final	122	2074	6	17	17	8.07	450	472	49.7	510	0.415433	f
1796	2016	2	final	122	2074	6	17	17	8.07	450	472	44.5	380	0.431225	m
1797	2016	2	final	122	2074	6	17	17	8.07	450	472	43.4	420	0.513783	m
1798	2016	2	final	122	2074	6	17	17	8.07	450	472	56.3	770	0.431485	f
1799	2016	2	final	122	2074	6	17	17	8.07	450	472	51	590	0.444776	m
1800	2016	2	final	122	2074	6	17	17	8.07	450	472	49.4	580	0.481113	m
1801	2016	2	final	122	2074	6	17	17	8.07	450	472	55.8	800	0.460455	f
1802	2016	2	final	122	2074	6	17	17	8.07	450	472	54.3	710	0.443465	f
1803	2016	2	final	122	2074	6	17	17	8.07	450	472	44.2	310	0.359	m
1804	2016	2	final	122	2074	6	17	17	8.07	450	472	50.2	590	0.466381	f
1805	2016	2	final	122	2074	6	17	17	8.07	450	472	42.4	410	0.537881	f
1806	2016	2	final	122	2074	6	17	17	8.07	450	472	43.6	430	0.518811	f
1807	2016	2	final	122	2074	6	17	17	8.07	450	472	49.3	550	0.45901	m
1808	2016	2	final	122	2074	6	17	17	8.07	450	472	42.4	340	0.446048	m
1809	2016	2	final	122	2074	6	17	17	8.07	450	472	61.7	1000	0.42574	f
1810	2016	2	final	122	2074	6	17	17	8.07	450	472	49.6	560	0.458926	f
1811	2016	2	final	122	2074	6	17	17	8.07	450	472	51.4	660	0.48602	m
1812	2016	2	final	122	2074	6	17	17	8.07	450	472	55.1	720	0.430405	m
1813	2016	2	final	122	2074	6	17	17	8.07	450	472	49.2	490	0.411435	m
1814	2016	2	final	122	2074	6	17	17	8.07	450	472	54.3	750	0.468448	f
1815	2016	2	final	122	2074	6	17	17	8.07	450	472	63.3	1230	0.484947	m
1816	2016	2	final	122	2074	6	17	17	8.07	450	472	54.6	760	0.466913	m
1817	2016	2	final	122	2074	6	17	17	8.07	450	472	49.3	510	0.425627	m
1818	2016	2	final	122	2074	6	17	17	8.07	450	472	46.7	480	0.471293	f
1819	2016	2	final	122	2074	6	17	17	8.07	450	472	50.4	560	0.437418	f
1820	2016	2	final	122	2074	6	17	17	8.07	450	472	52.6	690	0.474124	f
1821	2016	2	final	122	2074	6	17	17	8.07	450	472	43.2	350	0.434127	f
1822	2016	2	final	122	2074	6	17	17	8.07	450	472	44.5	400	0.453921	m
1823	2016	2	final	122	2074	6	17	17	8.07	450	472	47.7	520	0.479124	f
1824	2016	2	final	122	2074	6	17	17	8.07	450	472	43.3	390	0.480398	f
1825	2016	2	final	122	2074	6	17	17	8.07	450	472	53.3	700	0.462292	f
1826	2016	2	final	122	2074	6	17	17	8.07	450	472	54	630	0.400091	f
1827	2016	2	final	122	2074	6	17	17	8.07	450	472	43.5	340	0.413058	m
1828	2016	2	final	122	2074	6	17	17	8.07	450	472	43.2	370	0.458934	f
1829	2016	2	final	122	2074	6	17	17	8.07	450	472	46.6	480	0.474333	f
1830	2016	2	final	122	2074	6	17	17	8.07	450	472	50.2	580	0.458476	f
1831	2016	2	final	122	2074	6	17	17	8.07	450	472	49.5	490	0.403999	f
1832	2016	2	final	122	2074	6	17	17	8.07	450	472	48.2	540	0.482228	f
1833	2016	2	final	122	2074	6	17	17	8.07	450	472	43.2	370	0.458934	f
1834	2016	2	final	122	2074	6	17	17	8.07	450	472	44.5	420	0.476617	m
1835	2016	2	final	122	2074	6	17	17	8.07	450	472	43.1	390	0.487116	m
1836	2016	2	final	122	2074	6	17	17	8.07	450	472	44	470	0.551747	m
1837	2016	2	final	122	2074	6	17	17	8.07	450	472	53.8	730	0.468788	f
1838	2016	2	final	122	2074	6	17	17	8.07	450	472	47.2	480	0.456473	f
1839	2016	2	final	122	2074	6	17	17	8.07	450	472	48	560	0.506366	m
1840	2016	2	final	122	2074	6	17	17	8.07	450	472	58.6	950	0.472096	f
1841	2016	2	final	122	2074	6	17	17	8.07	450	472	43.4	400	0.489318	f
1842	2016	2	final	122	2074	6	17	17	8.07	450	472	47.2	450	0.427944	m
1843	2016	2	final	122	2074	6	17	17	8.07	450	472	56.5	890	0.493452	m
1844	2016	2	final	122	2074	6	17	17	8.07	450	472	50.1	570	0.453275	f
1845	2016	2	final	122	2074	6	17	17	8.07	450	472	47.9	500	0.45495	f
1846	2016	2	final	122	2074	6	17	17	8.07	450	472	55.3	780	0.461232	f
1847	2016	2	final	122	2074	6	17	17	8.07	450	472	43	360	0.45279	f
1848	2016	2	final	122	2074	6	17	17	8.07	450	472	52.8	650	0.441582	f
1849	2016	2	final	122	2074	6	17	17	8.07	450	472	46.5	430	0.427671	m
1850	2016	2	final	122	2074	6	17	17	8.07	450	472	53.4	620	0.407163	f
1851	2016	2	final	122	2074	6	17	17	8.07	450	472	49.5	560	0.461713	m
1852	2016	2	final	122	2074	6	17	17	8.07	450	472	45	400	0.438957	m
1853	2016	2	final	122	2074	6	17	17	8.07	450	472	48.8	540	0.464659	f
1854	2016	2	final	122	2074	6	17	17	8.07	450	472	49.4	550	0.456228	f
1855	2016	2	final	122	2074	6	17	17	8.07	450	472	38.3	250	0.444983	f
1856	2016	2	final	122	2074	6	17	17	8.07	450	472	55.5	820	0.479662	f
1857	2016	2	final	122	2074	6	17	17	8.07	450	472	51.5	560	0.409983	f
1858	2016	2	final	122	2074	6	17	17	8.07	450	472	47	530	0.510484	f
1859	2016	2	final	122	2074	6	17	17	8.07	450	472	46	450	0.462316	m
1860	2016	2	final	122	2074	6	17	17	8.07	450	472	55.5	820	0.479662	f
1861	2016	2	final	122	2074	6	17	17	8.07	450	472	46.7	450	0.441837	f
1862	2016	2	final	122	2074	6	17	17	8.07	450	472	55.4	920	0.541076	f
1863	2016	2	final	122	2074	6	17	17	8.07	450	472	45.2	400	0.433156	m
1864	2016	2	final	122	2074	6	17	17	8.07	450	472	55.2	780	0.463743	m
1865	2016	2	final	122	2074	6	17	17	8.07	450	472	47.7	510	0.46991	f
1866	2016	2	final	122	2074	6	17	17	8.07	450	472	43.7	350	0.419395	m
1867	2016	2	final	122	2074	6	17	17	8.07	450	472	56.4	810	0.45149	f
1868	2016	2	final	122	2074	6	17	17	8.07	450	472	42	340	0.458914	f
1869	2016	2	final	122	2074	6	17	17	8.07	450	472	53.5	750	0.489779	m
1870	2016	2	final	122	2074	6	17	17	8.07	450	472	47.3	450	0.425235	m
1871	2016	2	final	122	2074	6	17	17	8.07	450	472	41.3	290	0.411669	f
1872	2016	2	final	122	2074	6	17	17	8.07	450	472	55.4	760	0.446976	m
1873	2016	2	final	122	2074	6	17	17	8.07	450	472	44.8	450	0.50047	m
1874	2016	2	final	122	2074	6	17	17	8.07	450	472	47.6	510	0.472878	m
1875	2016	2	final	122	2074	6	17	17	8.07	450	472	50.1	610	0.485084	f
1876	2016	2	final	122	2074	6	17	17	8.07	450	472	43.3	360	0.443444	f
1877	2016	2	final	122	2074	6	17	17	8.07	450	472	48.4	540	0.476275	m
1878	2016	2	final	122	2074	6	17	17	8.07	450	472	46.6	430	0.424923	m
1879	2016	2	final	122	2074	6	17	17	8.07	450	472	46.4	460	0.460473	m
1880	2016	2	final	122	2074	6	17	17	8.07	450	472	43.7	370	0.443361	m
1881	2016	2	final	122	2074	6	17	17	8.07	450	472	43.2	420	0.520952	f
1882	2016	2	final	122	2074	6	17	17	8.07	450	472	42.1	300	0.402045	m
1883	2016	2	final	122	2074	6	17	17	8.07	450	472	40.1	320	0.496269	m
1884	2016	2	final	122	2074	6	17	17	8.07	450	472	50.3	550	0.432174	f
1885	2016	2	final	122	2074	6	17	17	8.07	450	472	50.5	550	0.42706	f
1886	2016	2	final	122	2074	6	17	17	8.07	450	472	48	530	0.479239	f
1887	2016	2	final	122	2074	6	17	17	8.07	450	472	40.7	330	0.489475	m
1888	2016	2	final	122	2074	6	17	17	8.07	450	472	53.4	690	0.453133	m
1889	2016	2	final	122	2074	6	17	17	8.07	450	472	48.1	510	0.458284	m
1890	2016	2	final	122	2074	6	17	17	8.07	450	472	49.4	560	0.464523	m
1891	2016	2	final	122	2074	6	17	17	8.07	450	472	38.5	270	0.473131	m
1892	2016	2	final	122	2074	6	17	17	8.07	450	472	38.5	260	0.455608	m
1893	2016	2	final	122	2074	6	17	17	8.07	450	472	46.8	460	0.448766	m
1894	2016	2	final	122	2074	6	17	17	8.07	450	472	48	530	0.479239	m
1895	2016	2	final	122	2074	6	17	17	8.07	450	472	46.9	430	0.416821	f
1896	2016	2	final	122	2074	6	17	17	8.07	450	472	47.9	490	0.445851	f
1897	2016	2	final	122	2074	6	17	17	8.07	450	472	46.7	440	0.432018	f
1898	2016	2	final	122	2074	6	17	17	8.07	450	472	53.1	660	0.440819	m
1899	2016	2	final	122	2074	6	17	17	8.07	450	472	46.4	420	0.420432	m
1900	2016	2	final	122	2074	6	17	17	8.07	450	472	45.1	420	0.457846	m
1901	2016	2	final	122	2074	6	17	17	8.07	450	472	50.6	560	0.432251	m
1902	2016	2	final	122	2074	6	17	17	8.07	450	472	55.6	780	0.453806	f
1903	2016	2	final	122	2074	6	17	17	8.07	450	472	43.6	360	0.434353	f
1904	2016	2	final	122	2074	6	17	17	8.07	450	472	57.4	860	0.45474	m
1905	2016	2	final	122	2074	6	17	17	8.07	450	472	44	400	0.469572	f
1906	2016	2	final	122	2074	6	17	17	8.07	450	472	45	440	0.482853	f
1907	2016	2	final	122	2074	6	17	17	8.07	450	472	50	560	0.448	m
1908	2016	2	final	122	2074	6	17	17	8.07	450	472	38.8	250	0.428001	m
1909	2016	2	final	122	2074	6	17	17	8.07	450	472	40.5	340	0.511816	f
1910	2016	2	final	122	2074	6	17	17	8.07	450	472	44.1	450	0.524683	m
1911	2016	2	final	122	2074	6	17	17	8.07	450	472	41.6	300	0.416717	f
1912	2016	2	final	122	2074	6	17	17	8.07	450	472	49.6	540	0.442536	m
1913	2016	2	final	122	2074	6	17	17	8.07	450	472	38	250	0.455606	m
1914	2016	2	final	122	2074	6	17	17	8.07	450	472	40	270	0.421875	f
1915	2016	2	final	122	2074	6	17	17	8.07	450	472	48.1	470	0.42234	m
1916	2016	2	final	122	2074	6	17	17	8.07	450	472	52.6	680	0.467253	f
1917	2016	2	final	122	2074	6	17	17	8.07	450	472	42.9	370	0.46863	m
1918	2016	2	final	122	2074	6	17	17	8.07	450	472	44.5	370	0.419877	f
1919	2016	2	final	122	2074	6	17	17	8.07	450	472	44.8	450	0.50047	m
1920	2016	2	final	122	2074	6	17	17	8.07	450	472	48.3	470	0.417116	f
1921	2016	2	final	122	2074	6	17	17	8.07	450	472	41.7	330	0.455099	f
1922	2016	2	final	122	2074	6	17	17	8.07	450	472	42.9	340	0.430633	m
1923	2016	2	final	122	2074	6	17	17	8.07	450	472	49.2	530	0.445021	f
1924	2016	2	final	122	2074	6	17	17	8.07	450	472	51.4	650	0.478657	f
1925	2016	2	final	122	2074	6	17	17	8.07	450	472	43.5	370	0.449504	m
1926	2016	2	final	122	2074	6	17	17	8.07	450	472	45.5	400	0.424645	f
1927	2016	2	final	122	2074	6	17	17	8.07	450	472	47	460	0.443062	f
1928	2016	2	final	122	2074	6	17	17	8.07	450	472	40.2	300	0.461788	m
1929	2016	2	final	122	2074	6	17	17	8.07	450	472	42.7	360	0.462401	f
1930	2016	2	final	122	2074	6	17	17	8.07	450	472	38	260	0.47383	m
1931	2016	2	final	122	2074	6	17	17	8.07	450	472	34.2	170	0.424982	m
1932	2016	2	final	122	2074	6	17	17	8.07	450	472	38	260	0.47383	m
1933	2016	2	final	122	2074	6	17	17	8.07	450	472	44.4	390	0.44557	f
1934	2016	2	final	122	2074	6	17	17	8.07	450	472	35	190	0.443149	m
1935	2016	2	final	122	2074	6	17	17	8.07	450	472	43.7	350	0.419395	f
1936	2016	2	final	122	2074	6	17	17	8.07	450	472	38.2	270	0.484366	m
1937	2016	2	final	122	2074	7	17	17.2	7.47	2200	2084	52.4	830	0.576878	f
1938	2016	2	final	122	2074	7	17	17.2	7.47	2200	2084	49.7	580	0.472453	m
1939	2016	2	final	122	2074	7	17	17.2	7.47	2200	2084	44.3	380	0.437092	m
1940	2016	2	final	122	2074	7	17	17.2	7.47	2200	2084	46.5	500	0.497292	f
1941	2016	2	final	122	2074	7	17	17.2	7.47	2200	2084	45.5	430	0.456493	f
1942	2016	2	final	122	2074	7	17	17.2	7.47	2200	2084	35.3	230	0.522882	m
1943	2016	2	final	122	2074	7	17	17.2	7.47	2200	2084	46.5	430	0.427671	m
1944	2016	2	final	122	2074	7	17	17.2	7.47	2200	2084	43.5	420	0.510248	m
1945	2016	2	final	122	2074	7	17	17.2	7.47	2200	2084	43.4	370	0.452619	f
1946	2016	2	final	122	2074	7	17	17.2	7.47	2200	2084	52	700	0.497838	m
1947	2016	2	final	122	2074	7	17	17.2	7.47	2200	2084	43.5	390	0.473802	f
1948	2016	2	final	122	2074	7	17	17.2	7.47	2200	2084	50.7	610	0.468065	m
1949	2016	2	final	122	2074	7	17	17.2	7.47	2200	2084	51	710	0.535239	m
1950	2016	2	final	122	2074	7	17	17.2	7.47	2200	2084	47.3	540	0.510282	m
1951	2016	2	final	122	2074	7	17	17.2	7.47	2200	2084	42.4	330	0.432929	m
1952	2016	2	final	122	2074	7	17	17.2	7.47	2200	2084	41.6	350	0.48617	m
1953	2016	2	final	122	2074	7	17	17.2	7.47	2200	2084	47	500	0.481589	f
1954	2016	2	final	122	2074	7	17	17.2	7.47	2200	2084	39.3	270	0.444822	f
1955	2016	2	final	122	2074	7	17	17.2	7.47	2200	2084	50.6	640	0.494002	f
1956	2016	2	final	122	2074	7	17	17.2	7.47	2200	2084	38.7	250	0.431327	m
1957	2016	2	final	122	2074	7	17	17.2	7.47	2200	2084	47	560	0.53938	f
1958	2016	2	final	122	2074	7	17	17.2	7.47	2200	2084	40.6	370	0.552871	m
1959	2016	2	final	122	2074	7	17	17.2	7.47	2200	2084	49.6	630	0.516292	f
1960	2016	2	final	122	2074	7	17	17.2	7.47	2200	2084	37.6	290	0.54555	f
1961	2016	2	final	122	2074	7	17	17.2	7.47	2200	2084	37.7	250	0.466569	f
1962	2016	2	final	122	2074	7	17	17.2	7.47	2200	2084	52.5	680	0.469928	f
1963	2016	2	final	122	2074	7	17	17.2	7.47	2200	2084	47.4	480	0.450719	f
1964	2016	2	final	122	2074	7	17	17.2	7.47	2200	2084	39	280	0.472024	m
1965	2016	2	final	122	2074	7	17	17.2	7.47	2200	2084	41.3	320	0.454255	m
1966	2016	2	final	122	2074	7	17	17.2	7.47	2200	2084	42.4	410	0.537881	m
1967	2016	2	final	122	2074	7	17	17.2	7.47	2200	2084	47	510	0.491221	m
1968	2016	2	final	122	2074	7	17	17.2	7.47	2200	2084	44.8	450	0.50047	f
1969	2016	2	final	122	2074	7	17	17.2	7.47	2200	2084	42.6	380	0.491535	m
1970	2016	2	final	122	2074	7	17	17.2	7.47	2200	2084	49.5	530	0.436979	m
1971	2016	2	final	122	2074	7	17	17.2	7.47	2200	2084	42.6	360	0.465665	f
1972	2016	2	final	122	2074	7	17	17.2	7.47	2200	2084	45.7	450	0.471481	m
1973	2016	2	final	122	2074	7	17	17.2	7.47	2200	2084	42	400	0.539898	f
1974	2016	2	final	122	2074	7	17	17.2	7.47	2200	2084	45.6	470	0.495682	m
1975	2016	2	final	122	2074	7	17	17.2	7.47	2200	2084	40.3	310	0.473638	f
1976	2016	2	final	122	2074	7	17	17.2	7.47	2200	2084	43.7	410	0.491292	m
1977	2016	2	final	122	2074	7	17	17.2	7.47	2200	2084	47	480	0.462325	m
1978	2016	2	final	122	2074	7	17	17.2	7.47	2200	2084	35.2	200	0.458566	f
1979	2016	2	final	122	2074	7	17	17.2	7.47	2200	2084	44.2	400	0.463226	f
1980	2016	2	final	122	2074	7	17	17.2	7.47	2200	2084	38	270	0.492054	f
1981	2016	2	final	122	2074	7	17	17.2	7.47	2200	2084	36.7	260	0.525987	m
1982	2016	2	final	122	2074	7	17	17.2	7.47	2200	2084	38.5	270	0.473131	f
1983	2016	2	final	122	2074	7	17	17.2	7.47	2200	2084	44.5	450	0.510661	m
1984	2016	2	final	122	2074	7	17	17.2	7.47	2200	2084	46.5	510	0.507237	m
1985	2016	2	final	122	2074	7	17	17.2	7.47	2200	2084	54.3	790	0.493432	m
1986	2016	2	final	122	2074	7	17	17.2	7.47	2200	2084	39.5	300	0.486777	f
1987	2016	2	final	122	2074	7	17	17.2	7.47	2200	2084	37.6	240	0.45149	m
1988	2016	2	final	122	2074	7	17	17.2	7.47	2200	2084	39	280	0.472024	m
1989	2016	2	final	122	2074	7	17	17.2	7.47	2200	2084	42.2	420	0.558871	f
1990	2016	2	final	122	2074	7	17	17.2	7.47	2200	2084	47.1	450	0.430675	m
1991	2016	2	final	122	2074	7	17	17.2	7.47	2200	2084	39	270	0.455166	m
1992	2016	2	final	122	2074	7	17	17.2	7.47	2200	2084	44.4	480	0.548394	m
1993	2016	2	final	122	2074	7	17	17.2	7.47	2200	2084	42	390	0.526401	m
1994	2016	2	final	122	2074	7	17	17.2	7.47	2200	2084	39.7	310	0.495439	m
1995	2016	2	final	122	2074	7	17	17.2	7.47	2200	2084	43.2	380	0.471338	m
1996	2016	2	final	122	2074	7	17	17.2	7.47	2200	2084	45.8	420	0.437173	f
1997	2016	2	final	122	2074	7	17	17.2	7.47	2200	2084	42.2	390	0.518952	m
1998	2016	2	final	122	2074	7	17	17.2	7.47	2200	2084	38	270	0.492054	m
1999	2016	2	final	122	2074	7	17	17.2	7.47	2200	2084	52.7	710	0.485095	f
[truncated: 2,138 more rows]
